# Supplementary material for: Growth and site-specific organization of micron-scale biomolecular devices on living mammalian cells
Source: Nat Commun. 2021 Sep 30;12:5729. doi: 10.1038/s41467-021-25890-z (PMC8484582; doi:10.1038/s41467-021-25890-z)
Supplement: Supplementary file 10 — Source Data file [file 41467_2021_25890_MOESM10_ESM.xlsx]

## Sheet: Fig.2c
Figure S2c : The average fluorescence intensity of DNA nanotube seeds per HeLa cell after AMDA with EGFR antibodies using 32pM seeds.
The method was described in Supp. Note S22
The total fluorescence intensity of seeds (Itotal,S) was measured using the MATLAB code in the "Figure 2 data.zip"
seeds-32pM
threshold	no 1AB					no 2AB					no BDC tag					no BDC' on seeds					AMDA
Min=750	Itotal,S	Ncell	Iaverage,S	Normalized Iaverage,S		Itotal,S	Ncell	Iaverage,S	Normalized Iaverage,S		Itotal,S	Ncell	Iaverage,S	Normalized Iaverage,S		Itotal,S	Ncell	Iaverage,S	Normalized Iaverage,S		Itotal,S	Ncell	Iaverage,S	Normalized Iaverage,S
Miax=5000	9134	4	2283.5	0.0370701		7069	8	883.625	0.0143447		7494	6	1249	0.0202761		17632	4	4408	0.071559		260954	4	65238.5	1.05907
	2728	5	545.6	0.00885721		19967	6	3327.83	0.0540237		67909	4	16977.2	0.275607		12489	5	2497.8	0.040549		256636	5	51327.2	0.83324
	3401	4	850.25	0.0138029		5672	6	945.333	0.0153464		11281	3	3760.33	0.0610448		20902	5	4180.4	0.0678642		191882	4	47970.5	0.778748
	20536	3	6845.33	0.111126		9285	8	1160.62	0.0188415		23412	5	4682.4	0.0760136		98710	9	10967.8	0.17805		160744	2	80372	1.30475
	8311	5	1662.2	0.026984		10354	5	2070.8	0.0336171		31249	7	4464.14	0.0724704		53781	5	10756.2	0.174615		132362	4	33090.5	0.537188
	9014	5	1802.8	0.0292665		21473	6	3578.83	0.0580984		6213	6	1035.5	0.0168102		36328	7	5189.71	0.0842493		282898	3	94299.3	1.53085
	3346	4	836.5	0.0135797		11664	3	3888	0.0631174		7924	6	1320.67	0.0214396		11803	6	1967.17	0.0319348		208873	6	34812.2	0.565137
	6935	5	1387	0.0225164		4075	6	679.167	0.0110255		21336	8	2667	0.0432958		30934	7	4419.14	0.0717399		225804	5	45160.8	0.733136
	9672	6	1612	0.026169		15283	4	3820.75	0.0620256		11393	4	2848.25	0.0462382		20469	5	4093.8	0.0664583		306374	3	102125	1.65788
	23192	7	3313.14	0.0537852		25287	8	3160.88	0.0513133			average	4333.84	0.0703551			average	5386.67	0.0874466			average	61599.5	1
		average	2113.83	0.0343157			average	2351.58	0.0381754			SD	4934.36	0.0801038			SD	3261.11	0.0529404			SD	25419.1	0.412651
		SD	1844.59	0.0299449			SD	1335.82	0.0216856			95% conficence intervals	3223.72	0.049648			95% conficence intervals	2130.55	0.0328122			95% conficence intervals	16606.8	0.255759
		95% conficence intervals	1143.27	0.0185597			95% conficence intervals	827.937	0.0134406
Itotal,S	The total fluorescence intensity of seeds in the chosen stack image at each location
Ncell	The total number of cells in the chosen stack image at each location
Iaverage,S	The average fluorescent intensity of seeds per cell at each location
Normalized Iaverage,S	Normalize the Iaverage,S by deviding 61599.52
Plotted Fig.2c
Seeds concentration	Normalized Iaverage,S		Average	SD	95% confidence intervals
32pM	no 1AB	1	0.03	0.03	0.02
	no 2AB	2	0.04	0.02	0.01
	no BDC tag	3	0.07	0.08	0.05
	no BDC' on seeds	4	0.09	0.05	0.03
	AMDA	5	1	0.41	0.27

## Sheet: Fig.2f
Figure 2f
Plotted for 2f						Fluorescence intensity after sucstracting the mean fluorescence intensity of the balnk group
Fluorescence intensity (Ex=488nm) coleeced from flow cytomotery						Control				Exp
Blank	Control	Exp		Blank		No BDC tag		Control		AMDA		Exp
No AMDA step	No BDC tag	AMDA		No AMDA step		337.59		No BDC tag		708.48		AMDA
562.77	1096.29	1467.18		Mean		-252.09		Mean		247.5		Mean
652.86	506.61	1006.2		758.703		-252.09		124.518		158.58		673.694
2459.34	506.61	917.28		SD		-428.76		SD		273.24		SD
340.47	329.94	1031.94		288.194		-346.86		2800.66		752.94		3816.83
924.3	411.84	1511.64		Cell Counts		-277.83				580.95
1091.61	480.87	1339.65		9867		-274.32		Cell Counts		190.17		Cell Counts
670.41	484.38	948.87				-108.18		9836		-421.74		9818
372.06	650.52	336.96		95% confidence		-239.22				17.01
675.09	519.48	775.71		5.68645		-323.46		95% confidence		441.72		95% confidence
829.53	435.24	1200.42				-83.61		55.3476		926.1		75.4987
449.28	675.09	1684.8				-68.4				465.12
824.85	690.3	1223.82				-364.41				802.08
890.37	394.29	1560.78				-254.43				5179.05
665.73	504.27	5937.75				-392.49				843.03
1012.05	366.21	1601.73				-293.04				287.28
1127.88	465.66	1045.98				-323.46				466.29
1144.26	435.24	1224.99				-261.45				29.88
431.73	497.25	788.58				-376.11				-68.4
896.22	382.59	690.3				-238.05				229.95
728.91	520.65	988.65				-208.8				199.53
1946.88	549.9	958.23				-296.55				873.45
933.66	462.15	1632.15				-163.17				260.37
403.65	595.53	1019.07				17.01				1316.88
1033.11	775.71	2075.58				-159.66				532.98
613.08	599.04	1291.68				25.2				258.03
1367.73	783.9	1016.73				766.98				-163.17
693.81	1525.68	595.53				-332.82				460.44
760.5	425.88	1219.14				-123.39				926.1
548.73	635.31	1684.8				-321.12				647.64
1090.44	437.58	1406.34				881.64				666.36
1167.66	1640.34	1425.06				-351.54				-149.13
807.3	407.16	609.57				-263.79				508.41
553.41	494.91	1267.11				105812				351.63
742.95	106571	1110.33				-14.58				672.21
888.03	744.12	1430.91				-164.34				540
525.33	594.36	1298.7				-170.19				496.71
705.51	588.51	1255.41				-71.91				661.68
835.38	686.79	1420.38				391.41				256.86
699.66	1150.11	1015.56				107.1				949.5
545.22	865.8	1708.2				-43.83				495.54
869.31	714.87	1254.24				-239.22				1197.54
592.02	519.48	1956.24				-276.66				774
769.86	482.04	1532.7				-198.27				-99.99
833.04	560.43	658.71				-192.42				695.61
768.69	566.28	1454.31				43.92				266.22
854.1	802.62	1024.92				131.67				-103.5
559.26	890.37	655.2				-225.18				685.08
676.26	533.52	1443.78				-165.51				953.01
658.71	593.19	1711.71				75.51				-560.97
552.24	834.21	197.73				-474.39				558.72
468	284.31	1317.42				-257.94				-22.77
685.62	500.76	735.93				-192.42				-151.47
568.62	566.28	607.23				-338.67				-397.17
697.32	420.03	361.53				-387.81				353.97
367.38	370.89	1112.67				-186.57				163.26
585	572.13	921.96				81.36				488.52
906.75	840.06	1247.22				98.91				248.67
1082.25	857.61	1007.37				-226.35				606.69
866.97	532.35	1365.39				-454.5				411.3
796.77	304.2	1170				527.13				-188.91
980.46	1285.83	569.79				112.95				297.81
705.51	871.65	1056.51				-555.12				936.63
631.8	203.58	1695.33				-337.5				183.15
347.49	421.2	941.85				-271.98				45.09
1086.93	486.72	803.79				-235.71				215.91
492.57	522.99	974.61				515.43				432.36
756.99	1274.13	1191.06				-194.76				159.75
524.16	563.94	918.45				-286.02				377.37
1528.02	472.68	1136.07				-321.12				115.29
645.84	437.58	873.99				180.81				524.79
528.84	939.51	1283.49				974.07				755.28
666.9	1732.77	1513.98				-411.21				551.7
815.49	347.49	1310.4				-288.36				-29.79
449.28	470.34	728.91				-173.7				38.07
775.71	585	796.77				-84.78				554.04
807.3	673.92	1312.74				-460.35				403.11
655.2	298.35	1161.81				-241.56				528.3
498.42	517.14	1287				98.91				542.34
726.57	857.61	1301.04				-414.72				339.93
936	343.98	1098.63				-322.29				201.87
795.6	436.41	960.57				-37.98				288.45
620.1	720.72	1047.15				321.21				213.57
580.32	1079.91	972.27				232.29				311.85
739.44	990.99	1070.55				-323.46				218.25
741.78	435.24	976.95				-136.26				1934.64
1229.67	622.44	2693.34				-103.5				122.31
727.74	655.2	881.01				-190.08				598.5
590.85	568.62	1357.2				-318.78				344.61
658.71	439.92	1103.31				-322.29				360.99
704.34	436.41	1119.69				-199.44				623.07
508.95	559.26	1381.77				48.6				-136.26
837.72	807.3	622.44				-12.24				475.65
655.2	746.46	1234.35				8828.28				465.12
638.82	9586.98	1223.82				-122.22				644.13
794.43	636.48	1402.83				-500.13				122.31
787.41	258.57	881.01				-360.9				277.92
865.8	397.8	1036.62				-142.11				738.9
441.09	616.59	1497.6				-270.81				649.98
725.4	487.89	1408.68				612.54				461.61
583.83	1371.24	1220.31				-11.0701				183.15
1054.17	747.63	941.85				-317.61				14.67
809.64	441.09	773.37				-255.6				617.22
2130.57	503.1	1375.92				344.61				710.82
785.07	1103.31	1469.52				-331.65				353.97
925.47	427.05	1112.67				-505.98				645.3
940.68	252.72	1404				-365.58				621.9
559.26	393.12	1380.6				-459.18				621.9
910.26	299.52	1380.6				-183.06				1020.87
752.31	575.64	1779.57				-109.35				219.42
624.78	649.35	978.12				-534.06				575.1
713.7	224.64	1333.8				178.47				261.54
793.26	937.17	1020.24				139.86				192.51
859.95	898.56	951.21				-282.51				227.61
471.51	476.19	986.31				-331.65				1113.3
800.28	427.05	1872				-271.98				1202.22
861.12	486.72	1960.92				-287.19				1135.53
604.89	471.51	1894.23				315.36				-0.54003
973.44	1074.06	758.16				-45				122.31
521.82	713.7	881.01				169.11				346.95
940.68	927.81	1105.65				-439.29				321.21
934.83	319.41	1079.91				115.29				46.26
807.3	873.99	804.96				-47.34				371.52
692.64	711.36	1130.22				-298.89				486.18
835.38	459.81	1244.88				-118.71				1222.11
627.12	639.99	1980.81				-221.67				485.01
700.83	537.03	1243.71				109.44				1299.33
795.6	868.14	2058.03				321.21				583.29
484.38	1079.91	1341.99				-154.98				355.14
1042.47	603.72	1113.84				-261.45				307.17
317.07	497.25	1065.87				-336.33				459.27
1117.35	422.37	1217.97				-98.82				542.34
764.01	659.88	1301.04				-153.81				-0.54003
607.23	604.89	758.16				-179.55				268.56
884.52	579.15	1027.26				-29.79				960.03
2213.64	728.91	1718.73				-424.08				530.64
540.54	334.62	1289.34				-284.85				308.34
532.35	473.85	1067.04				-324.63				507.24
649.35	434.07	1265.94				-229.86				943.65
609.57	528.84	1702.35				-273.15				318.87
879.84	485.55	1077.57				-108.18				-114.03
1287	650.52	644.67				-266.13				330.57
689.13	492.57	1089.27				-233.37				456.93
568.62	525.33	1215.63				-287.19				892.17
650.52	471.51	1650.87				-445.14				134.01
381.42	313.56	892.71				-14.58				125.82
480.87	744.12	884.52				-240.39				114.12
596.7	518.31	872.82				86270.6				218.25
520.65	87029.3	976.95				-233.37				933.12
1141.92	525.33	1691.82				-59.04				1939.32
907.92	699.66	2698.02				-225.18				-19.26
652.86	533.52	739.44				-242.73				265.05
1098.63	515.97	1023.75				408.96				-28.62
402.48	1167.66	730.08				-504.81				-78.93
881.01	253.89	679.77				-459.18				274.41
497.25	299.52	1033.11				-98.82				25.2
752.31	659.88	783.9				-436.95				-22.77
873.99	321.75	735.93				-153.81				137.52
1802.97	604.89	896.22				-374.94				351.63
572.13	383.76	1110.33				-399.51				1027.89
898.56	359.19	1786.59				-275.49				501.39
764.01	483.21	1260.09				-173.7				430.02
682.11	585	1188.72				-142.11				185.49
946.53	616.59	944.19				-73.08				199.53
1044.81	685.62	958.23				-109.35				162.09
556.92	649.35	920.79				-243.9				-32.1301
857.61	514.8	726.57				-371.43				156.24
711.36	387.27	914.94				-355.05				431.19
733.59	403.65	1189.89				-178.38				410.13
773.37	580.32	1168.83				-381.96				-167.85
878.67	376.74	590.85				-225.18				105.93
824.85	533.52	864.63				-246.24				449.91
623.61	512.46	1208.61				-195.93				479.16
746.46	562.77	1237.86				-170.19				442.89
779.22	588.51	1201.59				-61.3801				991.62
651.69	697.32	1750.32				-165.51				565.74
717.21	593.19	1324.44				-190.08				373.86
682.11	568.62	1132.56				-331.65				262.71
298.35	427.05	1021.41				-139.77				283.77
698.49	618.93	1042.47				-507.15				308.34
706.68	251.55	1067.04				-264.96				263.88
1343.16	493.74	1022.58				14382.3				82.53
831.87	15141	841.23				138.69				486.18
1024.92	897.39	1244.88				-422.91				-39.15
1098.63	335.79	719.55				-271.98				453.42
905.58	486.72	1212.12				39.2399				1473.66
762.84	797.94	2232.36				-316.44				281.43
463.32	442.26	1040.13				-286.02				-204.12
782.73	472.68	554.58				-87.12				414.81
315.9	671.58	1173.51				-97.65				-109.35
705.51	661.05	649.35				276.75				348.12
1034.28	1035.45	1106.82				-137.43				342.27
560.43	621.27	1100.97				425.34				97.7399
499.59	1184.04	856.44				-266.13				152.73
629.46	492.57	911.43				-248.58				301.32
583.83	510.12	1060.02				-92.97				-143.28
793.26	665.73	615.42				-97.65				180.81
436.41	661.05	939.51				-270.81				245.16
642.33	487.89	1003.86				265.05				377.37
709.02	1023.75	1136.07				25.2				254.52
747.63	783.9	1013.22				-105.84				-25.11
606.06	652.86	733.59				-139.77				699.12
1095.12	618.93	1457.82				-11.0701				86.04
923.13	747.63	844.74				-211.14				364.5
861.12	547.56	1123.2				-52.02				1065.33
562.77	706.68	1824.03				-146.79				364.5
914.94	611.91	1123.2				-190.08				293.13
522.99	568.62	1051.83				163.26				406.62
1070.55	921.96	1165.32				-288.36				344.61
597.87	470.34	1103.31				-243.9				485.01
814.32	514.8	1243.71				-656.91				709.65
548.73	101.79	1468.35				508.41				252.18
561.6	1267.11	1010.88				-90.6301				88.38
892.71	668.07	847.08				2314.89				67.32
841.23	3073.59	826.02				-187.74				295.47
921.96	570.96	1054.17				-242.73				419.49
621.27	515.97	1178.19				77.85				84.87
501.93	836.55	843.57				-215.82				28.71
630.63	542.88	787.41				-180.72				496.71
583.83	577.98	1255.41				283.77				377.37
840.06	1042.47	1136.07				-240.39				1743.93
858.78	518.31	2502.63				-321.12				576.27
632.97	437.58	1334.97				126.99				29.88
817.83	885.69	788.58				-435.78				-37.98
872.82	322.92	720.72				-184.23				107.1
562.77	574.47	865.8				45.09				781.02
593.19	803.79	1539.72				-454.5				4952.07
762.84	304.2	5710.77				110.61				-315.27
709.02	869.31	443.43				-165.51				205.38
514.8	593.19	964.08				15.84				346.95
849.42	774.54	1105.65				90.72				456.93
788.58	849.42	1215.63				317.7				648.81
680.94	1076.4	1407.51				-185.4				286.11
439.92	573.3	1044.81				-501.3				637.11
540.54	257.4	1395.81				-384.3				1052.46
891.54	374.4	1811.16				-372.6				162.09
354.51	386.1	920.79				-266.13				675.72
1102.14	492.57	1434.42				-311.76				-98.82
793.26	446.94	659.88				-277.83				467.46
737.1	480.87	1226.16				-122.22				412.47
459.81	636.48	1171.17				-420.57				869.94
1249.56	338.13	1628.64				-219.33				284.94
651.69	539.37	1043.64				-226.35				759.96
617.76	532.35	1518.66				-435.78				122.31
940.68	322.92	881.01				-131.58				375.03
519.48	627.12	1133.73				-302.4				-188.91
489.06	456.3	569.79				664.02				446.4
602.55	1422.72	1205.1				-122.22				199.53
804.96	636.48	958.23				-214.65				129.33
537.03	544.05	888.03				-197.1				180.81
533.52	561.6	939.51				-241.56				260.37
925.47	517.14	1019.07				-446.31				1998.99
539.37	312.39	2757.69				118.8				146.88
512.46	877.5	905.58				-270.81				587.97
484.38	487.89	1346.67				-353.88				432.36
650.52	404.82	1191.06				-205.29				501.39
727.74	553.41	1260.09				-328.14				341.1
833.04	430.56	1099.8				-200.61				-129.24
1434.42	558.09	629.46				-385.47				697.95
967.59	373.23	1456.65				-400.68				-94.14
702	358.02	664.56				-332.82				-312.93
408.33	425.88	445.77				-56.7				4.13997
700.83	702	762.84				-94.14				80.1899
934.83	664.56	838.89				-151.47				981.09
797.94	607.23	1739.79				-77.76				289.62
728.91	680.94	1048.32				-177.21				45.09
710.19	581.49	803.79				-158.49				334.08
609.57	600.21	1092.78				28.71				36.9
938.34	787.41	795.6				276.75				648.81
505.44	1035.45	1407.51				-176.04				352.8
636.48	582.66	1111.5				-266.13				266.22
686.79	492.57	1024.92				217.08				-4.05004
1606.41	975.78	754.65				-170.19				404.28
771.03	588.51	1162.98				97.7399				208.89
317.07	856.44	967.59				-164.34				116.46
709.02	594.36	875.16				258.03				666.36
707.85	1016.73	1425.06				100.08				573.93
567.45	858.78	1332.63				-206.46				789.21
834.21	552.24	1547.91				733.05				288.45
855.27	1491.75	1047.15				-355.05				-245.07
659.88	403.65	513.63				-383.13				321.21
978.12	375.57	1079.91				-143.28				196.02
734.76	615.42	954.72				-308.25				370.35
492.57	450.45	1129.05				-263.79				543.51
650.52	494.91	1302.21				-32.1301				123.48
672.75	726.57	882.18				-262.62				820.8
613.08	496.08	1579.5				-145.62				372.69
1178.19	613.08	1131.39				-190.08				194.85
555.75	568.62	953.55				62.64				357.48
734.76	821.34	1116.18				-163.17				116.46
732.42	595.53	875.16				-204.12				151.56
947.7	554.58	910.26				-163.17				1018.53
418.86	595.53	1777.23				-472.05				286.11
562.77	286.65	1044.81				-342.18				599.67
465.66	416.52	1358.37				-215.82				74.34
663.39	542.88	833.04				-252.09				229.95
358.02	506.61	988.65				-60.21				325.89
700.83	698.49	1084.59				55.62				341.1
647.01	814.32	1099.8				-74.25				341.1
996.84	684.45	1099.8				-383.13				477.99
987.48	375.57	1236.69				-576.18				50.94
958.23	182.52	809.64				-96.48				-135.09
800.28	662.22	623.61				-266.13				317.7
878.67	492.57	1076.4				7984.71				88.38
617.76	8743.41	847.08				-524.7				187.83
358.02	234	946.53				-388.98				53.28
393.12	369.72	811.98				-66.06				199.53
759.33	692.64	958.23				-394.83				558.72
2495.61	363.87	1317.42				-344.52				728.37
675.09	414.18	1487.07				-169.02				490.86
527.67	589.68	1249.56				-133.92				129.33
717.21	624.78	888.03				-204.12				-150.3
579.15	554.58	608.4				-20.43				18.1799
647.01	738.27	776.88				-321.12				80.1899
504.27	437.58	838.89				-222.84				2.96998
473.85	535.86	761.67				15.84				641.79
848.25	774.54	1400.49				-30.96				1456.11
658.71	727.74	2214.81				105.93				906.21
489.06	864.63	1664.91				-452.16				384.39
697.32	306.54	1143.09				-183.06				152.73
856.44	575.64	911.43				36.9				272.07
870.48	795.6	1030.77				-27.45				93.06
613.08	731.25	851.76				-661.59				-56.7
472.68	97.11	702				41.58				38.07
685.62	800.28	796.77				-465.03				1100.43
663.39	293.67	1859.13				24.03				247.5
567.45	782.73	1006.2				-294.21				93.06
789.75	464.49	851.76				-50.85				24.03
617.76	707.85	782.73				-388.98				604.35
783.9	369.72	1363.05				-183.06				-183.06
909.09	575.64	575.64				-34.47				547.02
776.88	724.23	1305.72				-118.71				460.44
1876.68	639.99	1219.14				-137.43				32.22
690.3	621.27	790.92				35.73				119.97
314.73	794.43	878.67				-330.48				665.19
1230.84	428.22	1423.89				-231.03				517.77
865.8	527.67	1276.47				-248.58				-19.26
711.36	510.12	739.44				-108.18				669.87
742.95	650.52	1428.57				74.34				350.46
652.86	833.04	1109.16				-231.03				-35.64
958.23	527.67	723.06				-97.65				219.42
547.56	661.05	978.12				-48.51				142.2
438.75	710.19	900.9				-162				143.37
851.76	596.7	902.07				-349.2				64.98
624.78	409.5	823.68				-283.68				294.3
476.19	475.02	1053				-418.23				61.47
602.55	340.47	820.17				-170.19				265.05
506.61	588.51	1023.75				342.27				541.17
644.67	1100.97	1299.87				-26.28				392.58
692.64	732.42	1151.28				153.9				737.73
630.63	912.6	1496.43				-326.97				-4.05004
545.22	431.73	754.65				79.02				499.05
568.62	837.72	1257.75				-329.31				501.39
815.49	429.39	1260.09				330.57				514.26
799.11	1089.27	1272.96				6.47999				751.77
925.47	765.18	1510.47				-57.87				483.84
759.33	700.83	1242.54				-158.49				3489.57
1220.31	600.21	4248.27				9.98994				335.25
312.39	768.69	1093.95				-286.02				184.32
852.93	472.68	943.02				-269.64				39.2399
773.37	489.06	797.94				130.5				283.77
561.6	889.2	1042.47				49711.6				398.43
404.82	50470.3	1157.13				-393.66				205.38
1179.36	365.04	964.08				-447.48				721.35
443.43	311.22	1480.05				-346.86				144.54
1237.86	411.84	903.24				2.96998				228.78
742.95	761.67	987.48				-56.7				14.67
911.43	702	773.37				-293.04				122.31
415.35	465.66	881.01				-191.25				95.4
609.57	567.45	854.1				-135.09				557.55
720.72	623.61	1316.25				-263.79				720.18
453.96	494.91	1478.88				-246.24				912.06
1525.68	512.46	1670.76				-282.51				291.96
888.03	476.19	1050.66				-125.73				-80.1
503.1	632.97	678.6				110.61				125.82
830.7	869.31	884.52				-442.8				399.6
1003.86	315.9	1158.3				-238.05				970.56
510.12	520.65	1729.26				-300.06				613.71
678.6	458.64	1372.41				-177.21				3586.68
945.36	581.49	4345.38				-13.41				466.29
931.32	745.29	1224.99				35.73				13.5
700.83	794.43	772.2				-98.82				204.21
482.04	659.88	962.91				-270.81				261384
630.63	487.89	262143				942.48				617.22
532.35	1701.18	1375.92				-271.98				459.27
480.87	486.72	1217.97				-200.61				114.12
742.95	558.09	872.82				356.31				205.38
962.91	1115.01	964.08				-294.21				978.75
562.77	464.49	1737.45				-264.96				186.66
575.64	493.74	945.36				-465.03				832.5
1338.48	293.67	1591.2				-204.12				-25.11
623.61	554.58	733.59				203.04				-45
445.77	961.74	713.7				-222.84				442.89
845.91	535.86	1201.59				-194.76				61.47
1037.79	563.94	820.17				-390.15				142.2
693.81	368.55	900.9				-452.16				210.06
735.93	306.54	968.76				-11.0701				387.9
677.43	747.63	1146.6				-45				645.3
852.93	713.7	1404				-162				311.85
866.97	596.7	1070.55				-150.3				33.39
499.59	608.4	792.09				-165.51				334.08
1036.62	593.19	1092.78				418.32				-11.0701
602.55	1177.02	747.63				-245.07				129.33
794.43	513.63	888.03				279.09				359.82
857.61	1037.79	1118.52				-220.5				502.56
762.84	538.2	1261.26				-287.19				1432.71
632.97	471.51	2191.41				-484.92				1189.35
446.94	273.78	1948.05				79.02				0.629956
604.89	837.72	759.33				-232.2				40.41
814.32	526.5	799.11				-316.44				578.61
539.37	442.26	1337.31				-249.75				393.75
592.02	508.95	1152.45				8.81996				2070.36
639.99	767.52	2829.06				-364.41				254.52
621.27	394.29	1013.22				-78.93				-27.45
560.43	679.77	731.25				-197.1				697.95
613.08	561.6	1456.65				-263.79				62.64
537.03	494.91	821.34				-246.24				-151.47
673.92	512.46	607.23				-181.89				-41.49
525.33	576.81	717.21				-408.87				301.32
1185.21	349.83	1060.02				-195.93				363.33
381.42	562.77	1122.03				-215.82				401.94
797.94	542.88	1160.64				-27.45				242.82
643.5	731.25	1001.52				742.41				454.59
615.42	1501.11	1213.29				-270.81				111.78
1275.3	487.89	870.48				-256.77				757.62
719.55	501.93	1516.32				-35.64				204.21
597.87	723.06	962.91				-401.85				566.91
792.09	356.85	1325.61				-166.68				775.17
507.78	592.02	1533.87				-185.4				390.24
1014.39	573.3	1148.94				-124.56				94.23
914.94	634.14	852.93				624.24				-77.76
981.63	1382.94	680.94				-412.38				352.8
315.9	346.32	1111.5				-202.95				254.52
789.75	555.75	1013.22				-125.73				652.32
714.87	632.97	1411.02				34.56				-178.38
828.36	793.26	580.32				-104.67				199.53
506.61	654.03	958.23				-128.07				466.29
664.56	630.63	1224.99				-372.6				349.29
514.8	386.1	1107.99				-283.68				241.65
581.49	475.02	1000.35				-314.1				337.59
775.71	444.6	1096.29				101.25				227.61
462.15	859.95	986.31				-145.62				300.15
637.65	613.08	1058.85				-321.12				820.8
921.96	437.58	1579.5				-353.88				-56.7
762.84	404.82	702				138.69				504.9
762.84	897.39	1263.6				-185.4				100.08
744.12	573.3	858.78				-378.45				90.72
896.22	380.25	849.42				236.97				94.23
1106.82	995.67	852.93				452.25				699.12
992.16	1210.95	1457.82				-6.39				701.46
730.08	752.31	1460.16				-235.71				-59.04
1074.06	522.99	699.66				-459.18				612.54
947.7	299.52	1371.24				-187.74				352.8
940.68	570.96	1111.5				-302.4				453.42
876.33	456.3	1212.12				-367.92				322.38
820.17	390.78	1081.08				-55.53				586.8
861.12	703.17	1345.5				-207.63				-85.95
797.94	551.07	672.75				107.1				313.02
662.22	865.8	1071.72				-114.03				514.26
976.95	644.67	1272.96				-257.94				177.3
570.96	500.76	936				-190.08				169.11
1096.29	568.62	927.81				0.629956				68.4899
941.85	759.33	827.19				-357.39				220.59
937.17	401.31	979.29				-241.56				103.59
1427.4	517.14	862.29				-232.2				239.31
670.41	526.5	998.01				-122.22				2296.17
604.89	636.48	3054.87				-279				282.6
933.66	479.7	1041.3				-317.61				-62.55
478.53	441.09	696.15				-337.5				166.77
814.32	421.2	925.47				-391.32				334.08
889.2	367.38	1092.78				-393.66				-197.1
761.67	365.04	561.6				211.23				307.17
933.66	969.93	1065.87				-124.56				482.67
778.05	634.14	1241.37				112.95				462.78
1384.11	871.65	1221.48				273.24				-157.32
700.83	1031.94	601.38				-323.46				454.59
672.75	435.24	1213.29				-119.88				112.95
741.78	638.82	871.65				494.37				473.31
1702.35	1253.07	1232.01				-205.29				-255.6
739.44	553.41	503.1				-343.35				1179.99
930.15	415.35	1938.69				-349.2				556.38
939.51	409.5	1315.08				611.37				177.3
661.05	1370.07	936				-229.86				272.07
569.79	528.84	1030.77				-239.22				324.72
1987.83	519.48	1083.42				13.5				635.94
390.78	772.2	1394.64				-401.85				-104.67
962.91	356.85	654.03				-390.15				473.31
849.42	368.55	1232.01				269.73				21.6899
1448.46	1028.43	780.39				-317.61				64.98
702	441.09	823.68				1093.41				520.11
965.25	1852.11	1278.81				-183.06				96.57
506.61	575.64	855.27				-228.69				260.37
526.5	530.01	1019.07				489.69				467.46
621.27	1248.39	1226.16				-54.36				199.53
792.09	704.34	958.23				-254.43				150.39
1159.47	504.27	909.09				86.04				232.29
833.04	844.74	990.99				-232.2				598.5
388.44	526.5	1357.2				-56.7				149.22
388.44	702	907.92				806.76				-71.91
429.39	1565.46	686.79				199.53				536.49
650.52	958.23	1295.19				-449.82				1291.14
628.29	308.88	2049.84				-280.17				48.6
629.46	478.53	807.3				-89.46				1391.76
301.86	669.24	2150.46				-414.72				683.91
801.45	343.98	1442.61				-30.96				-9.90001
613.08	727.74	748.8				-325.8				833.67
611.91	432.9	1592.37				-262.62				1064.16
544.05	496.08	1822.86				-235.71				-19.26
551.07	522.99	739.44				-149.13				181.98
486.72	609.57	940.68				-260.28				468.63
553.41	498.42	1227.33				-386.64				535.32
697.32	372.06	1294.02				-198.27				301.32
684.45	560.43	1060.02				-101.16				148.05
602.55	657.54	906.75				-307.08				597.33
463.32	451.62	1356.03				156.24				89.5499
581.49	914.94	848.25				-216.99				1760.31
1035.45	541.71	2519.01				-376.11				1220.94
492.57	382.59	1979.64				247.5				179.64
680.94	1006.2	938.34				-94.14				317.7
494.91	664.56	1076.4				-194.76				-83.61
810.81	563.94	675.09				302.49				444.06
1263.6	1061.19	1202.76				-152.64				24.03
518.31	606.06	782.73				-436.95				841.86
685.62	321.75	1600.56				-47.34				-303.57
803.79	711.36	455.13				-159.66				434.7
347.49	599.04	1193.4				108.27				826.65
1253.07	866.97	1585.35				-495.45				898.02
848.25	263.25	1656.72				-363.24				14.67
1117.35	395.46	773.37				266.22				365.67
532.35	1024.92	1124.37				-135.09				474.48
561.6	623.61	1233.18				-373.77				-261.45
382.59	384.93	497.25				73.17				137.52
1023.75	831.87	896.22				-121.05				549.36
307.71	637.65	1308.06				-110.52				641.79
725.4	648.18	1400.49				-415.89				338.76
365.04	342.81	1097.46				-453.33				1147.23
888.03	305.37	1905.93				-338.67				-36.81
802.62	420.03	721.89				49.77				421.83
647.01	808.47	1180.53				-42.66				821.97
711.36	716.04	1580.67				662.85				174.96
590.85	1421.55	933.66				-179.55				1078.2
959.4	579.15	1836.9				-504.81				624.24
506.61	253.89	1382.94				-99.99				906.21
709.02	658.71	1664.91				-27.45				667.53
803.79	731.25	1426.23				-317.61				194.85
555.75	441.09	953.55				-232.2				-22.77
859.95	526.5	735.93				117.63				-74.25
671.58	876.33	684.45				-6.39				372.69
683.28	752.31	1131.39				-496.62				193.68
947.7	262.08	952.38				-85.95				301.32
686.79	672.75	1060.02				-385.47				247.5
766.35	373.23	1006.2				80.1899				181.98
480.87	838.89	940.68				-108.18				452.25
617.76	650.52	1210.95				-70.74				164.43
735.93	687.96	923.13				-271.98				160.92
718.38	486.72	919.62				-495.45				-6.39
883.35	263.25	752.31				26.3699				135.18
634.14	785.07	893.88				-119.88				1309.86
542.88	638.82	2068.56				-108.18				-13.41
519.48	650.52	745.29				-367.92				-47.34
950.04	390.78	711.36				156.24				461.61
739.44	914.94	1220.31				415.98				-61.3801
711.36	1174.68	697.32				-126.9				219.42
808.47	631.8	978.12				-4.05004				360.99
799.11	754.65	1119.69				-316.44				121.14
483.21	442.26	879.84				-369.09				772.83
723.06	389.61	1531.53				-149.13				212.4
707.85	609.57	971.1				-374.94				107.1
877.5	383.76	865.8				-337.5				516.6
559.26	421.2	1275.3				-220.5				235.8
540.54	538.2	994.5				-121.05				-219.33
625.95	637.65	539.37				261.54				1325.07
661.05	1020.24	2083.77				379.71				240.48
476.19	1138.41	999.18				-167.85				137.52
320.58	590.85	896.22				40.41				623.07
753.48	799.11	1381.77				-75.42				284.94
767.52	683.28	1043.64				-346.86				245.16
690.3	411.84	1003.86				-231.03				482.67
503.1	527.67	1241.37				155.07				-25.11
799.11	913.77	733.59				-201.78				577.44
336.96	556.92	1336.14				-40.3201				1892.52
888.03	718.38	2651.22				-165.51				649.98
531.18	593.19	1408.68				-498.96				1220.94
346.32	259.74	1979.64				-194.76				238.14
644.67	563.94	996.84				-387.81				356.31
897.39	370.89	1115.01				-125.73				290.79
567.45	632.97	1049.49				-228.69				489.69
928.98	530.01	1248.39				-339.84				834.84
552.24	418.86	1593.54				-190.08				74.34
500.76	568.62	833.04				81.36				152.73
1099.8	840.06	911.43				-194.76				258.03
599.04	563.94	1016.73				-394.83				490.86
608.4	363.87	1249.56				-172.53				56.79
917.28	586.17	815.49				-381.96				125.82
878.67	376.74	884.52				-5.22002				-39.15
820.17	753.48	719.55				-27.45				139.86
1047.15	731.25	898.56				5.30995				-180.72
303.03	764.01	577.98				-22.77				570.42
561.6	735.93	1329.12				-359.73				492.03
482.04	398.97	1250.73				5.30995				253.35
540.54	764.01	1012.05				69.66				-357.39
342.81	828.36	401.31				-388.98				612.54
794.43	369.72	1371.24				213.57				-162
1157.13	972.27	596.7				399.6				-159.66
745.29	1158.3	599.04				-513				346.95
524.16	245.7	1105.65				-427.59				242.82
1764.36	331.11	1001.52				-206.46				239.31
1099.8	552.24	998.01				229.95				707.31
734.76	988.65	1466.01				-461.52				104.76
761.67	297.18	863.46				150.39				1445.58
704.34	909.09	2204.28				-322.29				-116.37
691.47	436.41	642.33				-164.34				377.37
909.09	594.36	1136.07				-281.34				916.74
1455.48	477.36	1675.44				-233.37				-348.03
650.52	525.33	410.67				-76.59				540
850.59	682.11	1298.7				-254.43				219.42
1244.88	504.27	978.12				-191.25				1418.67
685.62	567.45	2177.37				-270.81				177.3
830.7	487.89	936				-418.23				-96.48
898.56	340.47	662.22				458.1				1072.35
694.98	1216.8	1831.05				-171.36				-114.03
675.09	587.34	644.67				12.33				217.08
363.87	771.03	975.78				-297.72				772.83
442.26	460.98	1531.53				-105.84				583.29
1012.05	652.86	1341.99				-43.83				591.48
422.37	714.87	1350.18				-201.78				308.34
717.21	556.92	1067.04				838.35				84.87
789.75	1597.05	843.57				116.46				446.4
943.02	875.16	1205.1				-137.43				194.85
490.23	621.27	953.55				-162				328.23
444.6	596.7	1086.93				-283.68				348.12
778.05	475.02	1106.82				-221.67				200.7
517.14	537.03	959.4				45.09				619.56
504.27	803.79	1378.26				218.25				220.59
817.83	976.95	979.29				-218.16				521.28
662.22	540.54	1279.98				-314.1				682.74
436.41	444.6	1441.44				-172.53				638.28
866.97	586.17	1396.98				-301.23				421.83
393.12	457.47	1180.53				25.2				2559.42
463.32	783.9	3318.12				-288.36				804.42
553.41	470.34	1563.12				-312.93				566.91
723.06	445.77	1325.61				-193.59				-164.34
629.46	565.11	594.36				121.14				827.82
758.16	879.84	1586.52				-363.24				276.75
1027.26	395.46	1035.45				36.9				24.03
1009.71	795.6	782.73				-474.39				-152.64
801.45	284.31	606.06				-260.28				639.45
989.82	498.42	1398.15				-381.96				406.62
699.66	376.74	1165.32				-151.47				329.4
1003.86	607.23	1088.1				-16.92				252.18
600.21	741.78	1010.88				-500.13				476.82
662.22	258.57	1235.52				73.17				70.83
773.37	831.87	829.53				645.3				-150.3
1504.62	1404	608.4				-369.09				813.78
682.11	389.61	1572.48				-380.79				487.35
883.35	377.91	1246.05				-21.6				799.74
919.62	737.1	1558.44				-229.86				673.38
580.32	528.84	1432.08				329.4				196.02
1270.62	1088.1	954.72				-475.56				544.68
686.79	283.14	1303.38				-302.4				228.78
847.08	456.3	987.48				146.88				449.91
746.46	905.58	1208.61				6.47999				91.89
430.56	765.18	850.59				27.54				616.05
601.38	786.24	1374.75				-47.34				824.31
1447.29	711.36	1583.01				89.5499				323.55
634.14	848.25	1082.25				-187.74				84.87
537.03	570.96	843.57				-57.87				-40.3201
595.53	700.83	718.38				-47.34				14.67
588.51	711.36	773.37				-283.68				255.69
539.37	475.02	1014.39				-192.42				363.33
817.83	566.28	1122.03				-35.64				303.66
609.57	723.06	1062.36				-305.91				297.81
747.63	452.79	1056.51				-87.12				527.13
616.59	671.58	1285.83				-370.26				532.98
886.86	388.44	1291.68				-483.75				369.18
661.05	274.95	1127.88				-362.07				155.07
788.58	396.63	913.77				273.24				68.4899
732.42	1031.94	827.19				-263.79				563.4
804.96	494.91	1322.1				-269.64				406.62
387.27	489.06	1165.32				-483.75				598.5
780.39	274.95	1357.2				-304.74				125.82
1077.57	453.96	884.52				-239.22				256.86
852.93	519.48	1015.56				823.14				142.2
520.65	1581.84	900.9				-115.2				-201.78
748.8	643.5	556.92				-405.36				185.49
957.06	353.34	944.19				75.51				-159.66
545.22	834.21	599.04				-286.02				102.42
525.33	472.68	861.12				-213.48				530.64
1184.04	545.22	1289.34				-344.52				146.88
498.42	414.18	905.58				-300.06				490.86
661.05	458.64	1249.56				-192.42				528.3
782.73	566.28	1287				-163.17				1595.34
690.3	595.53	2354.04				91.89				713.16
363.87	850.59	1471.86				-70.74				109.44
706.68	687.96	868.14				-323.46				128.16
698.49	435.24	886.86				-331.65				-60.21
341.64	427.05	698.49				-162				145.71
393.12	596.7	904.41				36.9				470.97
348.66	795.6	1229.67				-215.82				1103.94
782.73	542.88	1862.64				-45				552.87
1161.81	713.7	1311.57				-242.73				1300.5
465.66	515.97	2059.2				-245.07				412.47
1294.02	513.63	1171.17				-152.64				681.57
492.57	606.06	1440.27				-32.1301				504.9
816.66	726.57	1263.6				-233.37				375.03
668.07	525.33	1133.73				-95.31				83.7
789.75	663.39	842.4				7.64998				455.76
609.57	766.35	1214.46				-214.65				-71.91
1030.77	544.05	686.79				-57.87				170.28
620.1	700.83	928.98				-243.9				-68.4
1103.31	514.8	690.3				-341.01				1025.55
749.97	417.69	1784.25				289.62				610.2
987.48	1048.32	1368.9				-153.81				-12.24
528.84	604.89	746.46				-101.16				97.7399
658.71	657.54	856.44				-200.61				527.13
986.31	558.09	1285.83				-318.78				1194.03
559.26	439.92	1952.73				-330.48				-122.22
734.76	428.22	636.48				-280.17				790.38
477.36	478.53	1549.08				-283.68				284.94
455.13	475.02	1043.64				-104.67				217.08
602.55	654.03	975.78				-345.69				449.91
470.34	413.01	1208.61				-104.67				905.04
702	654.03	1663.74				-187.74				144.54
623.61	570.96	903.24				-279				810.27
631.8	479.7	1568.97				-264.96				1320.39
630.63	493.74	2079.09				-132.75				455.76
482.04	625.95	1214.46				-440.46				910.89
1393.47	318.24	1669.59				-32.1301				91.89
1103.31	726.57	850.59				-343.35				0.629956
845.91	415.35	759.33				-400.68				4505.13
820.17	358.02	5263.83				-346.86				263.88
559.26	411.84	1022.58				322.38				134.01
642.33	1081.08	892.71				-352.71				935.46
1030.77	405.99	1694.16				-322.29				-180.72
936	436.41	577.98				-5.22002				378.54
1443.78	753.48	1137.24				-388.98				220.59
398.97	369.72	979.29				-186.57				251.01
907.92	572.13	1009.71				-379.62				1471.32
758.16	379.08	2230.02				75.51				146.88
483.21	834.21	905.58				-123.39				76.6799
857.61	635.31	835.38				36.9				322.38
838.89	795.6	1081.08				6.47999				39.2399
361.53	765.18	797.94				414.81				38.07
732.42	1173.51	796.77				-98.82				325.89
732.42	659.88	1084.59				-376.11				538.83
883.35	382.59	1297.53				-101.16				543.51
1487.07	657.54	1302.21				298.98				327.06
507.78	1057.68	1085.76				220.59				337.59
573.3	979.29	1096.29				-300.06				11.16
803.79	458.64	769.86				-131.58				246.33
508.95	627.12	1005.03				-295.38				11.16
713.7	463.32	769.86				-220.5				190.17
1237.86	538.2	948.87				-117.54				-64.89
292.5	641.16	693.81				148.05				-46.17
445.77	906.75	712.53				-97.65				131523
1064.7	661.05	132281				-66.06				-84.78
891.54	692.64	673.92				-469.71				580.95
703.17	288.99	1339.65				98.91				270.9
1235.52	857.61	1029.6				-82.4401				166.77
645.84	676.26	925.47				630.09				71.9999
745.29	1388.79	830.7				-56.7				696.78
663.39	702	1455.48				-105.84				1329.75
1129.05	652.86	2088.45				-233.37				-83.61
946.53	525.33	675.09				277.92				408.96
644.67	1036.62	1167.66				-22.77				751.77
620.1	735.93	1510.47				-57.87				579.78
668.07	700.83	1338.48				-259.11				-174.87
862.29	499.59	583.83				81.36				-22.77
958.23	840.06	735.93				-341.01				254.52
665.73	417.69	1013.22				-274.32				652.32
574.47	484.38	1411.02				-102.33				-5.22002
737.1	656.37	753.48				315.36				493.2
865.8	1074.06	1251.9				-304.74				42.7499
489.06	453.96	801.45				-325.8				1273.59
904.41	432.9	2032.29				646.47				821.97
575.64	1405.17	1580.67				-52.02				60.3
1044.81	706.68	819				-396				300.15
606.06	362.7	1058.85				-6.39				279.09
1237.86	752.31	1037.79				350.46				43.92
641.16	1109.16	802.62				-448.65				327.06
441.09	310.05	1085.76				364.5				131.67
545.22	1123.2	890.37				139.86				855.9
560.43	898.56	1614.6				-253.26				-198.27
522.99	505.44	560.43				-307.08				697.95
742.95	451.62	1456.65				-226.35				-45
622.44	532.35	713.7				-403.02				269.73
702	355.68	1028.43				105.93				676.89
858.78	864.63	1435.59				544.68				323.55
513.63	1303.38	1082.25				300.15				25.2
862.29	1058.85	783.9				-202.95				-136.26
714.87	555.75	622.44				-19.26				432.36
690.3	739.44	1191.06				-454.5				406.62
541.71	304.2	1165.32				-235.71				238.14
847.08	522.99	996.84				-286.02				73.17
690.3	472.68	831.87				-577.35				704.97
457.47	181.35	1463.67				132.84				198.36
586.17	891.54	957.06				-269.64				-170.19
907.92	489.06	588.51				-220.5				723.69
854.1	538.2	1482.39				-199.44				8.81996
552.24	559.26	767.52				131.67				181.98
451.62	890.37	940.68				-82.4401				-37.98
565.11	676.26	720.72				-350.37				213.57
457.47	408.33	972.27				-163.17				131.67
807.3	595.53	890.37				75.51				173.79
861.12	834.21	932.49				-202.95				644.13
651.69	555.75	1402.83				-146.79				228.78
576.81	611.91	987.48				-343.35				706.14
806.13	415.35	1464.84				-60.21				352.8
552.24	698.49	1111.5				-74.25				565.74
558.09	684.45	1324.44				-172.53				806.76
617.76	586.17	1565.46				145.71				992.79
786.24	904.41	1751.49				-374.94				259.2
644.67	383.76	1017.9				-105.84				-29.79
482.04	652.86	728.91				-125.73				218.25
820.17	632.97	976.95				-33.3				-194.76
803.79	725.4	563.94				-159.66				330.57
809.64	599.04	1089.27				-157.32				534.15
609.57	601.38	1292.85				183.15				291.96
503.1	941.85	1050.66				-283.68				50.94
690.3	475.02	809.64				-303.57				119.97
374.4	455.13	878.67				-436.95				380.88
772.2	321.75	1139.58				-257.94				563.4
489.06	500.76	1322.1				-108.18				-465.03
634.14	650.52	293.67				-254.43				150.39
982.8	504.27	909.09				-260.28				370.35
587.34	498.42	1129.05				253.35				368.01
881.01	1012.05	1126.71				-238.05				103.59
556.92	520.65	862.29				49.77				177.3
921.96	808.47	936				-163.17				518.94
462.15	595.53	1277.64				-309.42				810.27
666.9	449.28	1568.97				-321.12				419.49
1078.74	437.58	1178.19				-355.05				136.35
856.44	403.65	895.05				-174.87				428.85
734.76	583.83	1187.55				-92.97				34.56
774.54	665.73	793.26				-45				747.09
676.26	713.7	1505.79				466.29				744.75
760.5	1224.99	1503.45				-121.05				345.78
804.96	637.65	1104.48				-204.12				-245.07
656.37	554.58	513.63				-74.25				300.15
1257.75	684.45	1058.85				318.87				633.6
712.53	1077.57	1392.3				-296.55				150.39
841.23	462.15	909.09				31.05				254.52
574.47	789.75	1013.22				-367.92				322.38
595.53	390.78	1081.08				104.76				41.58
899.73	863.46	800.28				-129.24				-125.73
694.98	629.46	632.97				-297.72				657
923.13	460.98	1415.7				130.5				173.79
606.06	889.2	932.49				-48.51				200.7
879.84	710.19	959.4				64.98				176.13
843.57	823.68	934.83				-224.01				839.52
776.88	534.69	1598.22				393.75				307.17
627.12	1152.45	1065.87				-60.21				-115.2
1106.82	698.49	643.5				-125.73				661.68
360.36	632.97	1420.38				328.23				703.8
635.31	1086.93	1462.5				-551.61				13.5
632.97	207.09	772.2				-365.58				386.73
707.85	393.12	1145.43				-212.31				1194.03
596.7	546.39	1952.73				-365.58				967.05
723.06	393.12	1725.75				-121.05				297.81
885.69	637.65	1056.51				462.78				66.15
1203.93	1221.48	824.85				275.58				500.22
638.82	1034.28	1258.92				-94.14				1077.03
661.05	664.56	1835.73				-66.06				-293.04
1458.99	692.64	465.66				-273.15				346.95
789.75	485.55	1105.65				-55.53				241.65
677.43	703.17	1000.35				-441.63				792.72
720.72	317.07	1551.42				-331.65				-179.55
545.22	427.05	579.15				-184.23				391.41
1151.28	574.47	1150.11				-352.71				1563.75
456.3	405.99	2322.45				-15.75				335.25
397.8	742.95	1093.95				-224.01				-80.1
631.8	534.69	678.6				-234.54				603.18
781.56	524.16	1361.88				-170.19				764.64
1446.12	588.51	1523.34				-399.51				1157.76
850.59	359.19	1916.46				-309.42				430.02
735.93	449.28	1188.72				-282.51				885.15
704.34	476.19	1643.85				7.64998				59.13
677.43	766.35	817.83				-124.56				555.21
534.69	634.14	1313.91				-339.84				156.24
608.4	418.86	914.94				-220.5				528.3
745.29	538.2	1287				549.36				66.15
635.31	1308.06	824.85				-77.76				231.12
921.96	680.94	989.82				-319.95				458.1
692.64	438.75	1216.8				-80.1				213.57
594.36	678.6	972.27				53.28				440.55
781.56	811.98	1199.25				-249.75				500.22
772.2	508.95	1258.92				-76.59				445.23
287.82	682.11	1203.93				-407.7				215.91
555.75	351	974.61				-386.64				604.35
778.05	372.06	1363.05				-103.5				269.73
689.13	655.2	1028.43				190.17				245.16
897.39	948.87	1003.86				-195.93				518.94
1313.91	562.77	1277.64				32.22				298.98
1020.24	790.92	1057.68				-48.51				1683.09
590.85	710.19	2441.79				32.22				267.39
829.53	790.92	1026.09				-201.78				79.02
602.55	556.92	837.72				-236.88				709.65
789.75	521.82	1468.35				-290.7				45.09
520.65	468	803.79				97.7399				1025.55
479.7	856.44	1784.25				-160.83				289.62
493.74	597.87	1048.32				-174.87				197.19
884.52	583.83	955.89				-124.56				251.01
644.67	634.14	1009.71				247.5				-102.33
489.06	1006.2	656.37				998.64				570.42
925.47	1757.34	1329.12				-67.23				362.16
525.33	691.47	1120.86				-337.5				1050.12
904.41	421.2	1808.82				-73.08				434.7
638.82	685.62	1193.4				-388.98				180.81
687.96	369.72	939.51				-391.32				297.81
476.19	367.38	1056.51				-323.46				12603.9
353.34	435.24	13362.6				-205.29				-495.45
436.41	553.41	263.25				-407.7				511.92
787.41	351	1270.62				-122.22				63.81
485.55	636.48	822.51				-54.36				517.77
917.28	704.34	1276.47				39.2399				368.01
774.54	797.94	1126.71				-138.6				-187.74
665.73	620.1	570.96				-211.14				-124.56
919.62	547.56	634.14				-374.94				544.68
862.29	383.76	1303.38				-144.45				96.57
974.61	614.25	855.27				-335.16				394.92
1070.55	423.54	1153.62				-160.83				522.45
774.54	597.87	1281.15				-288.36				87.21
1061.19	470.34	845.91				252.18				784.53
1067.04	1010.88	1543.23				218.25				0.629956
577.98	976.95	759.33				-21.6				549.36
747.63	737.1	1308.06				-310.59				366.84
656.37	448.11	1125.54				-23.9401				547.02
595.53	734.76	1305.72				353.97				373.86
533.52	1112.67	1132.56				655.83				418.32
906.75	1414.53	1177.02				-346.86				-46.17
643.5	411.84	712.53				-188.91				606.69
1220.31	569.79	1365.39				-32.1301				-15.75
820.17	726.57	742.95				-9.90001				1.8
629.46	748.8	760.5				-138.6				342.27
631.8	620.1	1100.97				-135.09				811.44
519.48	623.61	1570.14				-253.26				330.57
620.1	505.44	1089.27				49.77				446.4
714.87	808.47	1205.1				-328.14				564.57
586.17	430.56	1323.27				-97.65				122.31
501.93	661.05	881.01				76.6799				594.99
921.96	835.38	1353.69				-114.03				469.8
1150.11	644.67	1228.5				149.22				176.13
776.88	907.92	934.83				-184.23				792.72
297.18	574.47	1551.42				-355.05				198.36
604.89	403.65	957.06				-145.62				-104.67
609.57	613.08	654.03				91.89				134.01
614.25	850.59	892.71				-266.13				442.89
644.67	492.57	1201.59				-121.05				467.46
1402.83	637.65	1226.16				-453.33				479.16
1120.86	305.37	1237.86				-192.42				156.24
1437.93	566.28	914.94				-289.53				695.61
686.79	469.17	1454.31				-391.32				47.4299
713.7	367.38	806.13				-173.7				279.09
446.94	585	1037.79				311.85				1100.43
603.72	1070.55	1859.13				-476.73				359.82
802.62	281.97	1118.52				-151.47				1199.88
552.24	607.23	1958.58				-108.18				100.08
634.14	650.52	858.78				-413.55				60.3
668.07	345.15	819				-282.51				1051.29
781.56	476.19	1809.99				496.71				24.03
526.5	1255.41	782.73				-305.91				62.64
546.39	452.79	821.34				-177.21				580.95
648.18	581.49	1339.65				-401.85				46.26
429.39	356.85	804.96				-289.53				542.34
810.81	469.17	1301.04				-101.16				721.35
1294.02	657.54	1480.05				-220.5				284.94
859.95	538.2	1043.64				102.42				87.21
1160.64	861.12	845.91				-153.81				929.61
498.42	604.89	1688.31				330.57				298.98
443.43	1089.27	1057.68				-140.94				639.45
479.7	617.76	1398.15				-277.83				151.56
859.95	480.87	910.26				-37.98				254.52
1222.65	720.72	1013.22				96.57				411.3
494.91	855.27	1170				-152.64				769.32
1652.04	606.06	1528.02				-380.79				128.16
690.3	377.91	886.86				-441.63				353.97
852.93	317.07	1112.67				-192.42				95917.2
630.63	566.28	96675.9				-190.08				490.86
622.44	568.62	1249.56				-226.35				36.9
655.2	532.35	795.6				-4.05004				-89.46
851.76	754.65	669.24				-55.53				1239.66
615.42	703.17	1998.36				59.13				1110.96
446.94	817.83	1869.66				284.94				474.48
1277.64	1043.64	1233.18				-131.58				1032.57
586.17	627.12	1791.27				-34.47				468.63
500.76	724.23	1227.33				-192.42				306
810.81	566.28	1064.7				29.88				134.01
761.67	788.58	892.71				-326.97				1189.35
556.92	431.73	1948.05				98.91				302.49
823.68	857.61	1061.19				-1.71001				-205.29
492.57	756.99	553.41				-49.68				178.47
507.78	709.02	937.17				-131.58				942.48
1202.76	627.12	1701.18				-248.58				823.14
919.62	510.12	1581.84				-116.37				420.66
649.35	642.33	1179.36				-450.99				283.77
499.59	307.71	1042.47				-281.34				363.33
1006.2	477.36	1122.03				-453.33				529.47
1467.18	305.37	1288.17				-118.71				591.48
583.83	639.99	1350.18				-408.87				258.03
699.66	349.83	1016.73				537.66				160.92
841.23	1296.36	919.62				-150.3				357.48
641.16	608.4	1116.18				-149.13				427.68
1023.75	609.57	1186.38				-110.52				-204.12
782.73	648.18	554.58				-145.62				962.37
790.92	613.08	1721.07				-150.3				442.89
799.11	608.4	1201.59				-139.77				-117.54
810.81	618.93	641.16				-69.57				1054.8
256.23	689.13	1813.5				394.92				637.11
958.23	1153.62	1395.81				-173.7				213.57
731.25	585	972.27				-232.2				77.85
859.95	526.5	836.55				-87.12				-143.28
764.01	671.58	615.42				17.01				327.06
774.54	775.71	1085.76				-314.1				320.04
589.68	444.6	1078.74				87.21				1504.08
865.8	845.91	2262.78				-276.66				420.66
497.25	482.04	1179.36				-164.34				551.7
538.2	594.36	1310.4				-338.67				795.06
1683.63	420.03	1553.76				31.05				-123.39
1602.9	789.75	635.31				-163.17				415.98
636.48	595.53	1174.68				-276.66				-92.97
807.3	482.04	665.73				-34.47				463.95
661.05	724.23	1222.65				94.23				752.94
899.73	852.93	1511.64				-13.41				1100.43
758.16	745.29	1859.13				-224.01				68.4899
858.78	534.69	827.19				-399.51				578.61
765.18	359.19	1337.31				-149.13				13.5
548.73	609.57	772.2				-328.14				98.91
489.06	430.56	857.61				91.89				706.14
765.18	850.59	1464.84				-283.68				417.15
885.69	475.02	1175.85				40.41				569.25
885.69	799.11	1327.95				-427.59				501.39
817.83	331.11	1260.09				7.64998				265.05
553.41	766.35	1023.75				-104.67				646.47
939.51	654.03	1405.17				-216.99				313.02
945.36	541.71	1071.72				-329.31				467.46
779.22	429.39	1226.16				-331.65				521.28
441.09	427.05	1279.98				-185.4				417.15
588.51	573.3	1175.85				-341.01				572.76
414.18	417.69	1331.46				1101.6				-92.97
608.4	1860.3	665.73				-202.95				189
671.58	555.75	947.7				-129.24				681.57
841.23	629.46	1440.27				-370.26				-133.92
735.93	388.44	624.78				392.58				447.57
643.5	1151.28	1206.27				-296.55				922.59
907.92	462.15	1681.29				136.35				749.43
714.87	895.05	1508.13				109.44				170.28
322.92	868.14	928.98				107.1				545.85
594.36	865.8	1304.55				-298.89				1339.11
1230.84	459.81	2097.81				24.03				73.17
742.95	782.73	831.87				46.26				303.66
457.47	804.96	1062.36				38.07				160.92
783.9	796.77	919.62				-83.61				-351.54
886.86	675.09	407.16				-139.77				349.29
795.6	618.93	1107.99				-446.31				424.17
1138.41	312.39	1182.87				-146.79				129.33
885.69	611.91	888.03				45.09				338.76
796.77	803.79	1097.46				-61.3801				520.11
987.48	697.32	1278.81				-128.07				-167.85
1388.79	630.63	590.85				-279				220.59
931.32	479.7	979.29				-357.39				265.05
952.38	401.31	1023.75				276.75				-215.82
724.23	1035.45	542.88				88.38				170.28
703.17	847.08	928.98				184.32				1013.85
484.38	943.02	1772.55				-172.53				802.08
776.88	586.17	1560.78				-214.65				345.78
697.32	544.05	1104.48				-261.45				229.95
552.24	497.25	988.65				-250.92				424.17
806.13	507.78	1182.87				-262.62				91.89
628.29	496.08	850.59				-422.91				306
864.63	335.79	1064.7				-298.89				488.52
613.08	459.81	1247.22				-119.88				1018.53
958.23	638.82	1777.23				-353.88				-233.37
762.84	404.82	525.33				-447.48				196.02
733.59	311.22	954.72				-383.13				45.09
903.24	375.57	803.79				-34.47				-47.34
432.9	724.23	711.36				-64.89				25.2
1123.2	693.81	783.9				3553.92				467.46
882.18	4312.62	1226.16				-209.97				401.94
931.32	548.73	1160.64				-171.36				408.96
895.05	587.34	1167.66				-151.47				-68.4
672.75	607.23	690.3				84.87				225.27
691.47	843.57	983.97				-139.77				373.86
606.06	618.93	1132.56				342.27				309.51
955.89	1100.97	1068.21				328.23				577.44
408.33	1086.93	1336.14				43.92				-94.14
1458.99	802.62	664.56				-171.36				138.69
595.53	587.34	897.39				-290.7				796.23
642.33	468	1554.93				-318.78				178.47
1162.98	439.92	937.17				318.87				531.81
686.79	1077.57	1290.51				-243.9				495.54
403.65	514.8	1254.24				-413.55				190.17
737.1	345.15	948.87				-248.58				138.69
360.36	510.12	897.39				-341.01				-27.45
631.8	417.69	731.25				-152.64				851.22
720.72	606.06	1609.92				-579.69				606.69
570.96	179.01	1365.39				166.77				385.56
788.58	925.47	1144.26				-47.34				-76.59
813.15	711.36	682.11				131.67				804.42
594.36	890.37	1563.12				568.08				423
1017.9	1326.78	1181.7				-136.26				362.16
451.62	622.44	1120.86				-7.56005				679.23
569.79	751.14	1437.93				-208.8				126.99
576.81	549.9	885.69				241.65				1073.52
1102.14	1000.35	1832.22				-172.53				638.28
642.33	586.17	1396.98				-367.92				1543.86
1069.38	390.78	2302.56				116.46				566.91
471.51	875.16	1325.61				-266.13				8.81996
709.02	492.57	767.52				87.21				979.92
718.38	845.91	1738.62				792.72				219.42
990.99	1551.42	978.12				-235.71				406.62
503.1	522.99	1165.32				2.96998				32.22
534.69	761.67	790.92				575.1				102.42
1208.61	1333.8	861.12				-381.96				587.97
522.99	376.74	1346.67				-447.48				426.51
767.52	311.22	1185.21				-225.18				649.98
1584.18	533.52	1408.68				-165.51				362.16
1290.51	593.19	1120.86				-218.16				697.95
656.37	540.54	1456.65				-234.54				423
453.96	524.16	1181.7				117.63				245.16
1062.36	876.33	1003.86				-187.74				164.43
1153.62	570.96	923.13				-247.41				903.87
971.1	511.29	1662.57				-138.6				327.06
828.36	620.1	1085.76				-257.94				45.09
1152.45	500.76	803.79				-123.39				254.52
732.42	635.31	1013.22				-184.23				344.61
810.81	574.47	1103.31				162.09				800.91
728.91	920.79	1559.61				-279				649.98
434.07	479.7	1408.68				-152.64				1432.71
664.56	606.06	2191.41				-323.46				789.21
574.47	435.24	1547.91				-275.49				19.35
585	483.21	778.05				-199.44				181.98
466.83	559.26	940.68				-16.92				2565.27
744.12	741.78	3323.97				-124.56				585.63
844.74	634.14	1344.33				-318.78				389.07
966.42	439.92	1147.77				-291.87				-36.81
520.65	466.83	721.89				487.35				302.49
599.04	1246.05	1061.19				-226.35				564.57
842.4	532.35	1323.27				525.96				330.57
940.68	1284.66	1089.27				-163.17				414.81
774.54	595.53	1173.51				-256.77				184.32
855.27	501.93	943.02				-159.66				89.5499
577.98	599.04	848.25				-118.71				236.97
1791.27	639.99	995.67				-234.54				192.51
829.53	524.16	951.21				-255.6				334.08
582.66	503.1	1092.78				-22.77				642.96
739.44	735.93	1401.66				-503.64				400.77
985.14	255.06	1159.47				-319.95				111.78
934.83	438.75	870.48				-81.27				-82.4401
592.02	677.43	676.26				214.74				39.2399
1060.02	973.44	797.94				2.96998				136.35
685.62	761.67	895.05				-221.67				1312.2
863.46	537.03	2070.9				73.17				792.72
1115.01	831.87	1551.42				-273.15				275.58
859.95	485.55	1034.28				-315.27				118.8
252.72	443.43	877.5				-248.58				-92.97
973.44	510.12	665.73				-307.08				673.38
754.65	451.62	1432.08				-101.16				369.18
973.44	657.54	1127.88				-206.46				220.59
587.34	552.24	979.29				-174.87				1089.9
854.1	583.83	1848.6				-291.87				858.24
855.27	466.83	1616.94				-33.3				510.75
679.77	725.4	1269.45				-61.3801				754.11
759.33	697.32	1512.81				-81.27				66.15
1251.9	677.43	824.85				-28.62				-150.3
940.68	730.08	608.4				-170.19				669.87
514.8	588.51	1428.57				-177.21				543.51
886.86	581.49	1302.21				-179.55				0.629956
606.06	579.15	759.33				-229.86				253.35
972.27	528.84	1012.05				-207.63				827.82
1653.21	551.07	1586.52				2.96998				163.26
676.26	761.67	921.96				-117.54				1327.41
971.1	641.16	2086.11				-523.53				242.82
684.45	235.17	1001.52				-366.75				256.86
627.12	391.95	1015.56				96.57				47.4299
599.04	855.27	806.13				-152.64				438.21
834.21	606.06	1196.91				83.7				7.64998
948.87	842.4	766.35				-253.26				360.99
2042.82	505.44	1119.69				-13.41				197.19
913.77	745.29	955.89				-250.92				248.67
521.82	507.78	1007.37				-333.99				344.61
696.15	424.71	1103.31				-349.2				48.6
648.18	409.5	807.3				-104.67				562.23
1340.82	654.03	1320.93				-167.85				-77.76
852.93	590.85	680.94				-336.33				363.33
475.02	422.37	1122.03				-386.64				664.02
1067.04	372.06	1422.72				-319.95				867.6
724.23	438.75	1626.3				-362.07				1003.32
1057.68	396.63	1762.02				-333.99				851.22
658.71	424.71	1609.92				-193.59				360.99
579.15	565.11	1119.69				-236.88				503.73
438.75	521.82	1262.43				-241.56				327.06
1092.78	517.14	1085.76				-67.23				494.37
599.04	691.47	1253.07				-323.46				180.81
647.01	435.24	939.51				-287.19				-104.67
809.64	471.51	654.03				-447.48				610.2
558.09	311.22	1368.9				-5.22002				-29.79
641.16	753.48	728.91				-129.24				701.46
484.38	629.46	1460.16				180.81				414.81
829.53	939.51	1173.51				-29.79				355.14
496.08	728.91	1113.84				-56.7				317.7
911.43	702	1076.4				-126.9				81.36
507.78	631.8	840.06				-132.75				-156.15
608.4	625.95	602.55				-190.08				766.98
497.25	568.62	1525.68				-199.44				2548.89
394.29	559.26	3307.59				-281.34				792.72
604.89	477.36	1551.42				797.4				208.89
689.13	1556.1	967.59				-136.26				331.74
655.2	622.44	1090.44				-336.33				289.62
663.39	422.37	1048.32				-1.71001				358.65
354.51	756.99	1117.35				-262.62				726.03
986.31	496.08	1484.73				-13.41				405.45
721.89	745.29	1164.15				-270.81				638.28
862.29	487.89	1396.98				-200.61				302.49
973.44	558.09	1061.19				198.36				501.39
617.76	957.06	1260.09				-96.48				263.88
446.94	662.22	1022.58				-308.25				300.15
1393.47	450.45	1058.85				-269.64				218.25
549.9	489.06	976.95				912.06				186.66
843.57	1670.76	945.36				-179.55				555.21
471.51	579.15	1313.91				958.86				104.76
197.73	1717.56	863.46				-74.25				941.31
417.69	684.45	1700.01				-158.49				558.72
545.22	600.21	1317.42				49.77				559.89
738.27	808.47	1318.59				-388.98				603.18
891.54	369.72	1361.88				-445.14				680.4
635.31	313.56	1439.1				-528.21				166.77
796.77	230.49	925.47				310.68				-49.68
555.75	1069.38	709.02				100.08				146.88
680.94	858.78	905.58				1036.08				176.13
687.96	1794.78	934.83				-303.57				455.76
1448.46	455.13	1214.46				-163.17				744.75
277.29	595.53	1503.45				-193.59				330.57
402.48	565.11	1089.27				-69.57				137.52
577.98	689.13	896.22				141.03				707.31
656.37	899.73	1466.01				-114.03				348.12
1038.96	644.67	1106.82				-289.53				107.1
487.89	469.17	865.8				-75.42				701.46
482.04	683.28	1460.16				183.15				633.6
896.22	941.85	1392.3				-216.99				364.5
1095.12	541.71	1123.2				-122.22				307.17
687.96	636.48	1065.87				-356.22				713.16
800.28	402.48	1471.86				-156.15				376.2
563.94	602.55	1134.9				-130.41				-26.28
772.2	628.29	732.42				-50.85				287.28
533.52	707.85	1045.98				-330.48				178.47
535.86	428.22	937.17				-372.6				528.3
672.75	386.1	1287				-102.33				649.98
703.17	656.37	1408.68				-187.74				277.92
1091.61	570.96	1036.62				207.72				210.06
719.55	966.42	968.76				-74.25				-67.23
597.87	684.45	691.47				-392.49				547.02
542.88	366.21	1305.72				-311.76				89.5499
582.66	446.94	848.25				-152.64				394.92
961.74	606.06	1153.62				-190.08				501.39
359.19	568.62	1260.09				286.11				208.89
607.23	1044.81	967.59				2.96998				578.61
389.61	761.67	1337.31				-339.84				378.54
766.35	418.86	1137.24				-268.47				931.95
856.44	490.23	1690.65				-4.05004				300.15
953.55	754.65	1058.85				-172.53				726.03
1395.81	586.17	1484.73				-352.71				219.42
542.88	405.99	978.12				-67.23				128.16
741.78	691.47	886.86				-303.57				669.87
731.25	455.13	1428.57				114.12				30518.9
710.19	872.82	31277.6				-119.88				239.31
717.21	638.82	998.01				0.629956				303.66
744.12	759.33	1062.36				-309.42				434.7
1401.66	449.28	1193.4				-181.89				288.45
1338.48	576.81	1047.15				-420.57				891
790.92	338.13	1649.7				-211.14				1775.52
431.73	547.56	2534.22				-322.29				861.75
684.45	436.41	1620.45				-255.6				156.24
644.67	503.1	914.94				-277.83				1062.99
498.42	480.87	1821.69				-59.04				301.32
899.73	699.66	1060.02				-246.24				24.03
662.22	512.46	782.73				-308.25				1294.65
1553.76	450.45	2053.35				-118.71				458.1
815.49	639.99	1216.8				-2.88005				-1.71001
1199.25	755.82	756.99				-261.45				619.56
896.22	497.25	1378.26				-259.11				944.82
1010.88	499.59	1703.52				493.2				101.25
671.58	1251.9	859.95				143.37				57.96
699.66	902.07	816.66				-107.01				809.1
1109.16	651.69	1567.8				97.7399				456.93
918.45	856.44	1215.63				-97.65				520.11
1216.8	661.05	1278.81				-6.39				315.36
710.19	752.31	1074.06				-331.65				485.01
355.68	427.05	1243.71				-324.63				260.37
993.33	434.07	1019.07				-214.65				8.81996
886.86	544.05	767.52				-220.5				1075.86
1053	538.2	1834.56				224.1				788.04
687.96	982.8	1546.74				-220.5				317.7
215.28	538.2	1076.4				-239.22				-19.26
948.87	519.48	739.44				-324.63				240.48
1021.41	434.07	999.18				-145.62				86.04
293.67	613.08	844.74				-75.42				480.33
560.43	683.28	1239.03				56.79				554.04
672.75	815.49	1312.74				62.64				348.12
1774.89	821.34	1106.82				-162				530.64
870.48	596.7	1289.34				-371.43				572.76
534.69	387.27	1331.46				-144.45				3421.71
620.1	614.25	4180.41				-264.96				476.82
1071.72	493.74	1235.52				-45				-304.74
638.82	713.7	453.96				69.66				989.28
760.5	828.36	1747.98				2017.71				1413.99
765.18	2776.41	2172.69				-233.37				217.08
666.9	525.33	975.78				94.23				339.93
766.35	852.93	1098.63				-172.53				-328.14
518.31	586.17	430.56				-83.61				661.68
883.35	675.09	1420.38				-418.23				259.2
756.99	340.47	1017.9				151.56				637.11
691.47	910.26	1395.81				112.95				314.19
1516.32	871.65	1072.89				-107.01				974.07
569.79	651.69	1732.77				-2.88005				667.53
859.95	755.82	1426.23				941.31				81.36
1632.15	1700.01	840.06				-180.72				-268.47
383.76	577.98	490.23				-300.06				-159.66
811.98	458.64	599.04				-193.59				697.95
730.08	565.11	1456.65				-224.01				-46.17
1327.95	534.69	712.53				-215.82				628.92
1069.38	542.88	1387.62				-142.11				875.79
537.03	616.59	1634.49				-176.04				562.23
760.5	582.66	1320.93				-174.87				579.78
719.55	583.83	1338.48				243.99				711.99
663.39	1002.69	1470.69				46.26				325.89
864.63	804.96	1084.59				-105.84				690.93
807.3	652.86	1449.63				-469.71				29.88
486.72	288.99	788.58				-411.21				1557.9
452.79	347.49	2316.6				124.65				76.6799
577.98	883.35	835.38				71.9999				379.71
785.07	830.7	1138.41				676.89				1208.07
689.13	1435.59	1966.77				-275.49				36.9
613.08	483.21	795.6				-281.34				-41.49
662.22	477.36	717.21				-214.65				323.55
505.44	544.05	1082.25				-479.07				516.6
1331.46	279.63	1275.3				307.17				707.31
514.8	1065.87	1466.01				126.99				465.12
515.97	885.69	1223.82				-88.29				148.05
885.69	670.41	906.75				382.05				229.95
1334.97	1140.75	988.65				-97.65				337.59
902.07	661.05	1096.29				-23.9401				331.74
822.51	734.76	1090.44				-357.39				970.56
1203.93	401.31	1729.26				-82.4401				-15.75
723.06	676.26	742.95				-125.73				-222.84
890.37	632.97	535.86				341.1				-14.58
510.12	1099.8	744.12				-76.59				1114.47
1013.22	682.11	1873.17				-121.05				226.44
1048.32	637.65	985.14				-154.98				61.47
397.8	603.72	820.17				-438.12				-92.97
510.12	320.58	665.73				109.44				132.84
737.1	868.14	891.54				-309.42				28.71
1489.41	449.28	787.41				-418.23				129.33
748.8	340.47	888.03				-180.72				1431.54
738.27	577.98	2190.24				1796.58				357.48
785.07	2555.28	1116.18				-286.02				1151.91
506.61	472.68	1910.61				-150.3				618.39
683.28	608.4	1377.09				-88.29				420.66
679.77	670.41	1179.36				-78.93				564.57
211.77	679.77	1323.27				-117.54				937.8
643.5	641.16	1696.5				-227.52				330.57
749.97	531.18	1089.27				-114.03				1044.27
774.54	644.67	1802.97				-122.22				275.58
1096.29	636.48	1034.28				-131.58				54.45
651.69	627.12	813.15				-400.68				60.3
599.04	358.02	819				193.68				191.34
716.04	952.38	950.04				59.13				-107.01
663.39	817.83	651.69				-28.62				892.17
608.4	730.08	1650.87				-484.92				313.02
556.92	273.78	1071.72				171.45				112.95
535.86	930.15	871.65				-178.38				142.2
712.53	580.32	900.9				-83.61				29.88
441.09	675.09	788.58				-165.51				91.89
445.77	593.19	850.59				-353.88				419.49
1125.54	404.82	1178.19				136.35				377.37
517.14	895.05	1136.07				-47.34				-56.7
493.74	711.36	702				100.08				229.95
397.8	858.78	988.65				-284.85				699.12
482.04	473.85	1457.82				-257.94				652.32
931.32	500.76	1411.02				-213.48				1514.61
820.17	545.22	2273.31				-323.46				-135.09
559.26	435.24	623.61				129.33				420.66
967.59	888.03	1179.36				-137.43				463.95
904.41	621.27	1222.65				345.78				42.7499
539.37	1104.48	801.45				-373.77				22.86
638.82	384.93	781.56				-142.11				1000.98
987.48	616.59	1759.68				389.07				136.35
721.89	1147.77	895.05				1024.38				514.26
599.04	1783.08	1272.96				137.52				351.63
858.78	896.22	1110.33				-111.69				-174.87
759.33	647.01	583.83				309.51				187.83
700.83	1068.21	946.53				24.03				105.93
786.24	782.73	864.63				-15.75				975.24
712.53	742.95	1733.94				-314.1				559.89
778.05	444.6	1318.59				451.08				799.74
952.38	1209.78	1558.44				-39.15				-14.58
577.98	719.55	744.12				-124.56				346.95
656.37	634.14	1105.65				-98.82				19.35
579.15	659.88	778.05				-325.8				396.09
718.38	432.9	1154.79				-263.79				238.14
889.2	494.91	996.84				-171.36				551.7
1006.2	587.34	1310.4				-336.33				167.94
837.72	422.37	926.64				-114.03				586.8
789.75	644.67	1345.5				365.67				79.02
1106.82	1124.37	837.72				-139.77				805.59
800.28	618.93	1564.29				-206.46				301.32
606.06	552.24	1060.02				-397.17				508.41
637.65	361.53	1267.11				625.41				657
1110.33	1384.11	1415.7				-5.22002				708.48
490.23	753.48	1467.18				-110.52				57.96
961.74	648.18	816.66				-212.31				400.77
1212.12	546.39	1159.47				-111.69				122.31
780.39	647.01	881.01				-188.91				701.46
505.44	569.79	1460.16				-207.63				117.63
690.3	551.07	876.33				-208.8				414.81
937.17	549.9	1173.51				-45				48.6
859.95	713.7	807.3				-417.06				594.99
595.53	341.64	1353.69				-29.79				83.7
424.71	728.91	842.4				-32.1301				433.53
849.42	726.57	1192.23				-194.76				411.3
1139.58	563.94	1170				32.22				1477.17
375.57	790.92	2235.87				41.58				97.7399
525.33	800.28	856.44				-294.21				243.99
717.21	464.49	1002.69				-321.12				356.31
936	437.58	1115.01				313.02				91.89
628.29	1071.72	850.59				-341.01				1220.94
945.36	417.69	1979.64				-239.22				703.8
1044.81	519.48	1462.5				-250.92				366.84
675.09	507.78	1125.54				-452.16				742.41
896.22	306.54	1501.11				-116.37				1470.15
420.03	642.33	2228.85				38.07				-119.88
468	796.77	638.82				-282.51				823.14
717.21	476.19	1581.84				-177.21				1812.96
513.63	581.49	2571.66				235.8				116.46
748.8	994.5	875.16				-122.22				208.89
585	636.48	967.59				885.15				194.85
1068.21	1643.85	953.55				-183.06				126.99
566.28	575.64	885.69				-357.39				-181.89
815.49	401.31	576.81				-200.61				586.8
817.83	558.09	1345.5				-371.43				954.18
944.19	387.27	1712.88				-302.4				247.5
842.4	456.3	1006.2				-294.21				510.75
1012.05	464.49	1269.45				-136.26				38.07
822.51	622.44	796.77				-73.08				40.41
826.02	685.62	799.11				963.54				479.16
1045.98	1722.24	1237.86				-273.15				393.75
656.37	485.55	1152.45				323.55				926.1
549.9	1082.25	1684.8				-109.35				274.41
1257.75	649.35	1033.11				26.3699				660.51
533.52	785.07	1419.21				-67.23				404.28
993.33	691.47	1162.98				75.51				148.05
602.55	834.21	906.75				-297.72				-11.0701
508.95	460.98	747.63				1198.71				318.87
1852.11	1957.41	1077.57				-290.7				438.21
773.37	468	1196.91				100.08				62.64
965.25	858.78	821.34				249.84				673.38
1041.3	1008.54	1432.08				-282.51				572.76
642.33	476.19	1331.46				153.9				1067.67
1105.65	912.6	1826.37				-75.42				281.43
728.91	683.28	1040.13				-170.19				616.05
863.46	588.51	1374.75				-356.22				233.46
597.87	402.48	992.16				-360.9				151.56
572.13	397.8	910.26				-228.69				446.4
1003.86	530.01	1205.1				251.01				392.58
352.17	1009.71	1151.28				-34.47				-131.58
787.41	724.23	627.12				129.33				503.73
912.6	888.03	1262.43				-314.1				490.86
437.58	444.6	1249.56				-154.98				-158.49
520.65	603.72	600.21				-193.59				990.45
1236.69	565.11	1749.15				-144.45				640.62
1041.3	614.25	1399.32				-171.36				-187.74
817.83	587.34	570.96				652.32				819.63
765.18	1411.02	1578.33				34.56				13.5
423.54	793.26	772.2				-59.04				227.61
539.37	699.66	986.31				-346.86				128.16
362.7	411.84	886.86				-151.47				652.32
1215.63	607.23	1411.02				-111.69				770.49
513.63	647.01	1529.19				-167.85				1863.27
586.17	590.85	2621.97				-238.05				-123.39
734.76	520.65	635.31				-274.32				577.44
693.81	484.38	1336.14				587.97				866.43
515.97	1346.67	1625.13				-372.6				5.30995
592.02	386.1	764.01				-261.45				727.2
740.61	497.25	1485.9				26.3699				148.05
530.01	785.07	906.75				-365.58				654.66
630.63	393.12	1413.36				1886.67				320.04
1354.86	2645.37	1078.74				-103.5				368.01
451.62	655.2	1126.71				20.52				134.01
978.12	779.22	892.71				317.7				804.42
872.82	1076.4	1563.12				-143.28				197.19
582.66	615.42	955.89				76.6799				5.30995
951.21	835.38	764.01				-284.85				596.16
515.97	473.85	1354.86				-206.46				1346.13
879.84	552.24	2104.83				-288.36				-47.34
759.33	470.34	711.36				-20.43				295.47
1175.85	738.27	1054.17				504.9				1136.7
886.86	1263.6	1895.4				-129.24				766.98
666.9	629.46	1525.68				261.54				328.23
732.42	1020.24	1086.93				-209.97				-70.74
964.08	548.73	687.96				-74.25				507.24
508.95	684.45	1265.94				-90.6301				630.09
1150.11	668.07	1388.79				4.13997				229.95
744.12	762.84	988.65				-115.2				504.9
416.52	643.5	1263.6				-294.21				-85.95
566.28	464.49	672.75				-380.79				853.56
769.86	377.91	1612.26				-383.13				937.8
579.15	375.57	1696.5				-213.48				-67.23
566.28	545.22	691.47				-294.21				561.06
506.61	464.49	1319.76				-218.16				369.18
789.75	540.54	1127.88				-173.7				487.35
210.6	585	1246.05				4.13997				124.65
593.19	762.84	883.35				-32.1301				207.72
735.93	726.57	966.42				121.14				853.56
269.1	879.84	1612.26				-22.77				382.05
642.33	735.93	1140.75				322.38				637.11
768.69	1081.08	1395.81				-246.24				513.09
594.36	512.46	1271.79				-321.12				-76.59
500.76	437.58	682.11				160.92				376.2
561.6	919.62	1134.9				1666.71				518.94
662.22	2425.41	1277.64				-307.08				-99.99
718.38	451.62	658.71				-301.23				304.83
1305.72	457.47	1063.53				-23.9401				199.53
780.39	734.76	958.23				-238.05				322.38
655.2	520.65	1081.08				-325.8				67.32
767.52	432.9	826.02				4.13997				35.73
362.7	762.84	794.43				-15.75				329.4
424.71	742.95	1088.1				-5.22002				1461.96
631.8	753.48	2220.66				-425.25				-586.71
606.06	333.45	171.99				-152.64				438.21
686.79	606.06	1196.91				-146.79				187.83
973.44	611.91	946.53				129.33				803.25
615.42	888.03	1561.95				170.28				366.84
647.01	928.98	1125.54				969.39				262.71
317.07	1728.09	1021.41				-135.09				-46.17
727.74	623.61	712.53				62.64				623.07
490.23	821.34	1381.77				-0.54003				1708.83
545.22	758.16	2467.53				-261.45				137.52
532.35	497.25	896.22				-174.87				576.27
464.49	583.83	1334.97				177.3				35.73
756.99	936	794.43				21.6899				516.6
683.28	780.39	1275.3				36.9				-90.6301
318.24	795.6	668.07				-453.33				-284.85
670.41	305.37	473.85				-123.39				39.2399
707.85	635.31	797.94				-359.73				-138.6
524.16	398.97	620.1				107.1				397.26
345.15	865.8	1155.96				115.29				-197.1
635.31	873.99	561.6				-198.27				189
670.41	560.43	947.7				225.27				35.73
1086.93	983.97	794.43				-410.04				321.21
882.18	348.66	1079.91				-49.68				-145.62
347.49	709.02	613.08				297.81				558.72
687.96	1056.51	1317.42				-259.11				571.59
711.36	499.59	1330.29				-67.23				387.9
410.67	691.47	1146.6				-184.23				213.57
592.02	574.47	972.27				-316.44				-73.08
953.55	442.26	685.62				-41.49				967.05
579.15	717.21	1725.75				-264.96				515.43
862.29	493.74	1274.13				118.8				242.82
593.19	877.5	1001.52				675.72				489.69
333.45	1434.42	1248.39				-129.24				-121.05
1888.38	629.46	637.65				-224.01				729.54
317.07	534.69	1488.24				-405.36				258.03
782.73	353.34	1016.73				-373.77				255.69
1024.92	384.93	1014.39				-18.09				-4.05004
634.14	740.61	754.65				-87.12				654.66
809.64	671.58	1413.36				-128.07				302.49
446.94	630.63	1061.19				-219.33				12.33
809.64	539.37	771.03				349.29				521.28
631.8	1107.99	1279.98				-247.41				19.35
611.91	511.29	778.05				116.46				142.2
755.82	875.16	900.9				-20.43				706.14
355.68	738.27	1464.84				307.17				1772.01
792.09	1065.87	2530.71				242.82				97.7399
829.53	1001.52	856.44				-121.05				1058.31
1070.55	637.65	1817.01				296.64				364.5
618.93	1055.34	1123.2				74.34				122.31
742.95	833.04	881.01				-190.08				22.86
732.42	568.62	781.56				138.69				393.75
1130.22	897.39	1152.45				-142.11				212.4
489.06	616.59	971.1				-16.92				940.14
1184.04	741.78	1698.84				-154.98				349.29
634.14	603.72	1107.99				556.38				616.05
519.48	1315.08	1374.75				-261.45				391.41
1002.69	497.25	1150.11				-94.14				64.98
889.2	664.56	823.68				-87.12				-143.28
449.28	671.58	615.42				-37.98				604.35
847.08	720.72	1363.05				143.37				556.38
1318.59	902.07	1315.08				390.24				866.43
912.6	1148.94	1625.13				-379.62				538.83
687.96	379.08	1297.53				-371.43				-122.22
816.66	387.27	636.48				-115.2				308.34
896.22	643.5	1067.04				-135.09				324.72
606.06	623.61	1083.42				129.33				690.93
816.66	888.03	1449.63				-359.73				476.82
930.15	398.97	1235.52				-139.77				444.06
734.76	618.93	1202.76				-54.36				624.24
599.04	704.34	1382.94				-14.58				494.37
444.6	744.12	1253.07				117.63				8.81996
918.45	876.33	767.52				-212.31				1055.97
744.12	546.39	1814.67				-152.64				1078.2
631.8	606.06	1836.9				-156.15				556.38
493.74	602.55	1315.08				-85.95				2162.79
549.9	672.75	2921.49				433.53				321.21
451.62	1192.23	1079.91				-211.14				590.31
705.51	547.56	1349.01				-48.51				572.76
803.79	710.19	1331.46				8.81996				-197.1
538.2	767.52	561.6				-124.56				32.22
650.52	634.14	790.92				15.84				379.71
1914.12	774.54	1138.41				-116.37				-49.68
792.09	642.33	709.02				101.25				35.73
530.01	859.95	794.43				-219.33				859.41
503.1	539.37	1618.11				-194.76				444.06
830.7	563.94	1202.76				25.2				392.58
758.16	783.9	1151.28				38.07				152.73
739.44	796.77	911.43				488.52				564.57
651.69	1247.22	1323.27				-119.88				552.87
417.69	638.82	1311.57				-215.82				344.61
946.53	542.88	1103.31				473.31				66.15
581.49	1232.01	824.85				41.58				582.12
759.33	800.28	1340.82				-335.16				762.3
704.34	423.54	1521				-144.45				217.08
1013.22	614.25	975.78				-107.01				1163.61
1122.03	651.69	1922.31				-67.23				470.97
896.22	691.47	1229.67				-388.98				420.66
362.7	369.72	1179.36				-45				744.75
806.13	713.7	1503.45				-52.02				515.43
716.04	706.68	1274.13				-101.16				1506.42
820.17	657.54	2265.12				-138.6				394.92
940.68	620.1	1153.62				492.03				412.47
2183.22	1250.73	1171.17				181.98				95.4
677.43	940.68	854.1				169.11				191.34
1186.38	927.81	950.04				534.15				260.37
781.56	1292.85	1019.07				-29.79				-159.66
382.59	728.91	599.04				-243.9				314.19
549.9	514.8	1072.89				343.44				186.66
863.46	1102.14	945.36				-257.94				110.61
712.53	500.76	869.31				-365.58				564.57
856.44	393.12	1323.27				-98.82				301.32
704.34	659.88	1060.02				-404.19				1314.54
602.55	354.51	2073.24				1077.03				174.96
246.87	1835.73	933.66				-85.95				735.39
933.66	672.75	1494.09				-508.32				599.67
1222.65	250.38	1358.37				-397.17				331.74
955.89	361.53	1090.44				-12.24				249.84
493.74	746.46	1008.54				-15.75				476.82
383.76	742.95	1235.52				-350.37				550.53
582.66	408.33	1309.23				-35.64				561.06
482.04	723.06	1319.76				192.51				453.42
849.42	951.21	1212.12				-75.42				620.73
685.62	683.28	1379.43				-154.98				536.49
1057.68	603.72	1295.19				117.63				803.25
941.85	876.33	1561.95				38.07				382.05
1215.63	796.77	1140.75				-22.77				475.65
711.36	735.93	1234.35				103.59				258.03
911.43	862.29	1016.73				-332.82				477.99
828.36	425.88	1236.69				-25.11				331.74
352.17	733.59	1090.44				34.56				151.56
786.24	793.26	910.26				158.58				1413.99
356.85	917.28	2172.69				-115.2				2057.49
1671.93	643.5	2816.19				-162				350.46
699.66	596.7	1109.16				-269.64				-171.36
1722.24	489.06	587.34				-35.64				834.84
538.2	723.06	1593.54				-130.41				283.77
506.61	628.29	1042.47				6.47999				480.33
790.92	765.18	1239.03				-380.79				290.79
577.98	377.91	1049.49				-266.13				781.02
297.18	492.57	1539.72				-130.41				112.95
657.54	628.29	871.65				-103.5				66.15
1051.83	655.2	824.85				-174.87				-20.43
522.99	583.83	738.27				-264.96				-142.11
1053	493.74	616.59				107.1				-97.65
513.63	865.8	661.05				-169.02				916.74
621.27	589.68	1675.44				-67.23				671.04
635.31	691.47	1429.74				-154.98				145.71
1344.33	603.72	904.41				-170.19				755.28
866.97	588.51	1513.98				-131.58				600.84
943.02	627.12	1359.54				199.53				891
957.06	958.23	1649.7				134.01				281.43
638.82	892.71	1040.13				-397.17				144.54
639.99	361.53	903.24				-118.71				472.14
765.18	639.99	1230.84				-352.71				827.82
407.16	405.99	1586.52				-264.96				-27.45
957.06	493.74	731.25				88.38				721.35
810.81	847.08	1480.05				-185.4				87.21
802.62	573.3	845.91				5.30995				702.63
1100.97	764.01	1461.33				-137.43				-63.72
840.06	621.27	694.98				8.81996				174.96
345.15	767.52	933.66				63.81				717.84
718.38	822.51	1476.54				-76.59				221.76
1681.29	682.11	980.46				-57.87				392.58
964.08	700.83	1151.28				-59.04				275.58
700.83	699.66	1034.28				-198.27				687.42
573.3	560.43	1446.12				-98.82				289.62
737.1	659.88	1048.32				96.57				-198.27
483.21	855.27	560.43				-387.81				1038.42
583.83	370.89	1797.12				466.29				447.57
1022.58	1224.99	1206.27				-240.39				706.14
609.57	518.31	1464.84				-181.89				1293.48
1124.37	576.81	2052.18				-117.54				742.41
931.32	641.16	1501.11				-171.36				173.79
618.93	587.34	932.49				-37.98				1236.15
797.94	720.72	1994.85				-107.01				532.98
749.97	651.69	1291.68				-192.42				142.2
727.74	566.28	900.9				-190.08				525.96
514.8	568.62	1284.66				57.96				499.05
819	816.66	1257.75				-73.08				307.17
898.56	685.62	1065.87				-262.62				398.43
416.52	496.08	1157.13				-446.31				95.4
687.96	312.39	854.1				-309.42				392.58
555.75	449.28	1151.28				-98.82				269.73
690.3	659.88	1028.43				-427.59				1556.73
526.5	331.11	2315.43				160.92				77.85
559.26	919.62	836.55				149.22				465.12
538.2	907.92	1223.82				282.6				1257.21
627.12	1041.3	2015.91				-158.49				38.07
921.96	600.21	796.77				-104.67				805.59
613.08	654.03	1564.29				-126.9				217.08
802.62	631.8	975.78				155.07				205.38
675.09	913.77	964.08				-214.65				-332.82
370.89	544.05	425.88				184.32				404.28
384.93	943.02	1162.98				315.36				461.61
849.42	1074.06	1220.31				-338.67				1252.53
709.02	420.03	2011.23				4.13997				841.86
642.33	762.84	1600.56				238.14				274.41
808.47	996.84	1033.11				222.93				241.65
1229.67	981.63	1000.35				-83.61				417.15
753.48	675.09	1175.85				-367.92				666.36
858.78	390.78	1425.06				144.54				144.54
622.44	903.24	903.24				642.96				779.85
813.15	1401.66	1538.55				-273.15				809.1
834.21	485.55	1567.8				173.79				265.05
470.34	932.49	1023.75				97.7399				137.52
581.49	856.44	896.22				-149.13				15.84
671.58	609.57	774.54				54.45				554.04
1072.89	813.15	1312.74				-4.05004				499.05
730.08	754.65	1257.75				825.48				551.7
755.82	1584.18	1310.4				-256.77				335.25
1042.47	501.93	1093.95				2.96998				277.92
321.75	761.67	1036.62				-103.5				131.67
692.64	655.2	890.37				-15.75				789.21
911.43	742.95	1547.91				-250.92				619.56
632.97	507.78	1378.26				-266.13				346.95
1014.39	492.57	1105.65				-321.12				544.68
359.19	437.58	1303.38				17.01				676.89
656.37	775.71	1435.59				-99.99				547.02
781.56	658.71	1305.72				-176.04				81.36
1014.39	582.66	840.06				369.18				908.55
720.72	1127.88	1667.25				-169.02				-206.46
1027.26	589.68	552.24				-236.88				637.11
900.9	521.82	1395.81				547.02				406.62
655.2	1305.72	1165.32				-207.63				692.1
702	551.07	1450.8				315.36				275.58
834.21	1074.06	1034.28				-270.81				139.86
1185.21	487.89	898.56				793.89				-101.16
466.83	1552.59	657.54				31.05				327.06
505.44	789.75	1085.76				1161.27				-132.75
472.68	1919.97	625.95				-123.39				-162
726.57	635.31	596.7				-216.99				640.62
499.59	541.71	1399.32				-159.66				1803.6
1224.99	599.04	2562.3				197.19				637.11
890.37	955.89	1395.81				3661.56				301.32
694.98	4420.26	1060.02				-245.07				564.57
856.44	513.63	1323.27				-12.24				543.51
377.91	746.46	1302.21				-336.33				592.65
882.18	422.37	1351.35				-494.28				104.76
976.95	264.42	863.46				90.72				1067.67
588.51	849.42	1826.37				-110.52				467.46
760.5	648.18	1226.16				-98.82				229.95
460.98	659.88	988.65				-9.90001				84.87
724.23	748.8	843.57				-157.32				211.23
1279.98	601.38	969.93				365.67				80.1899
700.83	1124.37	838.89				-219.33				295.47
703.17	539.37	1054.17				286.11				1713.51
641.16	1044.81	2472.21				55.62				703.8
829.53	814.32	1462.5				55.62				482.67
793.26	814.32	1241.37				-118.71				757.62
1282.32	639.99	1516.32				-232.2				585.63
686.79	526.5	1344.33				118.8				1084.05
728.91	877.5	1842.75				-97.65				1353.15
795.6	661.05	2111.85				5.30995				3342.15
555.75	764.01	4100.85				-16.92				441.72
973.44	741.78	1200.42				868.77				232.29
1096.29	1627.47	990.99				-194.76				551.7
466.83	563.94	1310.4				-7.56005				1452.6
792.09	751.14	2211.3				-238.05				93.06
934.83	520.65	851.76				124.65				321.21
661.05	883.35	1079.91				-193.59				365.67
531.18	565.11	1124.37				-344.52				358.65
872.82	414.18	1117.35				-349.2				-25.11
582.66	409.5	733.59				243.99				32.22
1334.97	1002.69	790.92				-192.42				1282.95
764.01	566.28	2041.65				644.13				269.73
902.07	1402.83	1028.43				-69.57				1039.59
473.85	689.13	1798.29				-16.92				1153.08
422.37	741.78	1911.78				11.16				981.09
990.99	769.86	1739.79				-288.36				838.35
580.32	470.34	1597.05				108.27				303.66
748.8	866.97	1062.36				-81.27				-162
606.06	677.43	596.7				-369.09				21.6899
1105.65	389.61	780.39				155.07				1402.29
459.81	913.77	2160.99				12.33				357.48
1084.59	771.03	1116.18				-130.41				302.49
814.32	628.29	1061.19				-159.66				564.57
548.73	599.04	1323.27				-7.56005				124.65
792.09	751.14	883.35				139.86				678.06
881.01	898.56	1436.76				-28.62				542.34
554.58	730.08	1301.04				-257.94				435.87
501.93	500.76	1194.57				103.59				366.84
469.17	862.29	1125.54				-55.53				41.58
684.45	703.17	800.28				-33.3				396.09
950.04	725.4	1154.79				-323.46				937.8
622.44	435.24	1696.5				-18.09				547.02
905.58	740.61	1305.72				-0.54003				1177.65
655.2	758.16	1936.35				-75.42				-26.28
1712.88	683.28	732.42				791.55				772.83
1057.68	1550.25	1531.53				294.3				1156.59
562.77	1053	1915.29				279.09				366.84
816.66	1037.79	1125.54				-477.9				-103.5
659.88	280.8	655.2				-336.33				315.36
737.1	422.37	1074.06				-42.66				720.18
1023.75	716.04	1478.88				-20.43				-111.69
631.8	738.27	647.01				-219.33				266.22
327.6	539.37	1024.92				-249.75				143.37
1082.25	508.95	902.07				-59.04				217.08
923.13	699.66	975.78				-303.57				1109.79
721.89	455.13	1868.49				-4.05004				323.55
1017.9	754.65	1082.25				-209.97				55.62
558.09	548.73	814.32				-42.66				455.76
975.78	716.04	1214.46				68.4899				667.53
948.87	827.19	1426.23				-274.32				382.05
485.55	484.38	1140.75				-136.26				620.73
699.66	622.44	1379.43				-393.66				-13.41
716.04	365.04	745.29				-46.17				125.82
1060.02	712.53	884.52				-380.79				196.02
666.9	377.91	954.72				-263.79				477.99
854.1	494.91	1236.69				-353.88				754.11
537.03	404.82	1512.81				-115.2				458.1
639.99	643.5	1216.8				53.28				-149.13
649.35	811.98	609.57				-398.34				258.03
702	360.36	1016.73				-68.4				638.28
641.16	690.3	1396.98				-279				-1.71001
775.71	479.7	756.99				-267.3				-216.99
510.12	491.4	541.71				68.4899				741.24
905.58	827.19	1499.94				-64.89				529.47
1106.82	693.81	1288.17				-317.61				556.38
800.28	441.09	1315.08				-157.32				1206.9
916.11	601.38	1965.6				53.28				757.62
627.12	811.98	1516.32				107.1				501.39
1072.89	865.8	1260.09				-391.32				28.71
1095.12	367.38	787.41				53.28				454.59
604.89	811.98	1213.29				192.51				660.51
489.06	951.21	1419.21				-352.71				370.35
1072.89	405.99	1129.05				-101.16				-149.13
618.93	657.54	609.57				-147.96				198.36
816.66	610.74	957.06				-34.47				1018.53
512.46	724.23	1777.23				662.85				111.78
978.12	1421.55	870.48				-30.96				304.83
460.98	727.74	1063.53				-197.1				2055.15
758.16	561.6	2813.85				111.78				317.7
623.61	870.48	1076.4				-132.75				1288.8
658.71	625.95	2047.5				22.86				213.57
615.42	781.56	972.27				9.98994				328.23
927.81	768.69	1086.93				-34.47				135.18
4063.41	724.23	893.88				-54.36				1036.08
815.49	704.34	1794.78				598.5				276.75
487.89	1357.2	1035.45				612.54				575.1
778.05	1371.24	1333.8				156.24				415.98
526.5	914.94	1174.68				-77.76				669.87
1034.28	680.94	1428.57				262.71				252.18
1117.35	1021.41	1010.88				169.11				800.91
672.75	927.81	1559.61				-137.43				336.42
526.5	621.27	1095.12				-351.54				1428.03
776.88	407.16	2186.73				-247.41				139.86
711.36	511.29	898.56				-40.3201				449.91
511.29	718.38	1208.61				-241.56				837.18
496.08	517.14	1595.88				-385.47				548.19
725.4	373.23	1306.89				136.35				662.85
438.75	895.05	1421.55				148.05				524.79
690.3	906.75	1283.49				129.33				164.43
751.14	888.03	923.13				-417.06				682.74
647.01	341.64	1441.44				-96.48				701.46
829.53	662.22	1460.16				-90.6301				198.36
783.9	668.07	957.06				191.34				34.56
1239.03	950.04	793.26				76.6799				-95.31
664.56	835.38	663.39				-138.6				200.7
862.29	620.1	959.4				-59.04				62.64
710.19	699.66	821.34				-226.35				-121.05
568.62	532.35	637.65				-111.69				549.36
565.11	647.01	1308.06				632.43				693.27
617.76	1391.13	1451.97				8648.1				598.5
1583.01	9406.8	1357.2				383.22				172.62
709.02	1141.92	931.32				170.28				398.43
829.53	928.98	1157.13				-328.14				793.89
843.57	430.56	1552.59				35.73				-131.58
480.87	794.43	627.12				-266.13				360.99
655.2	492.57	1119.69				-269.64				431.19
659.88	489.06	1189.89				-91.8				32.22
909.09	666.9	790.92				-300.06				415.98
613.08	458.64	1174.68				71.9999				414.81
541.71	830.7	1173.51				71.9999				25.2
658.71	830.7	783.9				-73.08				-0.54003
566.28	685.62	758.16				-350.37				1203.39
1111.5	408.33	1962.09				-301.23				247.5
754.65	457.47	1006.2				15.84				93.06
551.07	774.54	851.76				418.32				335.25
603.72	1177.02	1093.95				11.16				56.79
560.43	769.86	815.49				49.77				77644.2
393.12	808.47	78402.9				-160.83				453.42
671.58	597.87	1212.12				-30.96				668.7
704.34	727.74	1427.4				-73.08				4167
319.41	685.62	4925.7				-386.64				12.33
878.67	372.06	771.03				8.81996				307.17
776.88	767.52	1065.87				-385.47				261.54
742.95	373.23	1020.24				-209.97				221.76
794.43	548.73	980.46				-270.81				-60.21
749.97	487.89	698.49				-153.81				328.23
624.78	604.89	1086.93				-83.61				403.11
758.16	675.09	1161.81				-394.83				214.74
775.71	363.87	973.44				-417.06				504.9
402.48	341.64	1263.6				-270.81				1188.18
716.04	487.89	1946.88				71.9999				621.9
641.16	830.7	1380.6				-192.42				508.41
759.33	566.28	1267.11				77.85				2643.66
945.36	836.55	3402.36				-5.22002				954.18
504.27	753.48	1712.88				169.11				207.72
787.41	927.81	966.42				-356.22				685.08
686.79	402.48	1443.78				280.26				236.97
899.73	1038.96	995.67				-190.08				129.33
686.79	568.62	888.03				165.6				315.36
752.31	924.3	1074.06				-110.52				22.86
850.59	648.18	781.56				111.78				242.82
713.7	870.48	1001.52				131.67				339.93
702	890.37	1098.63				258.03				1229.13
1432.08	1016.73	1987.83				-194.76				564.57
558.09	563.94	1323.27				-236.88				757.62
1102.14	521.82	1516.32				67.32				428.85
449.28	826.02	1187.55				-239.22				646.47
704.34	519.48	1405.17				-370.26				639.45
1006.2	388.44	1398.15				-82.4401				189
607.23	676.26	947.7				-341.01				282.6
886.86	417.69	1041.3				77.85				419.49
498.42	836.55	1178.19				-71.91				-89.46
649.35	686.79	669.24				-214.65				1012.68
648.18	544.05	1771.38				-172.53				427.68
462.15	586.17	1186.38				-151.47				934.29
1358.37	607.23	1692.99				-198.27				411.3
883.35	560.43	1170				-96.48				368.01
1068.21	662.22	1126.71				-383.13				185.49
943.02	375.57	944.19				105.93				587.97
865.8	864.63	1346.67				-63.72				578.61
490.23	694.98	1337.31				-137.43				454.59
782.73	621.27	1213.29				-77.76				399.6
347.49	680.94	1158.3				-253.26				320.04
527.67	505.44	1078.74				-55.53				652.32
690.3	703.17	1411.02				70.83				-2.88005
623.61	829.53	755.82				211.23				128.16
693.81	969.93	886.86				-211.14				472.14
1446.12	547.56	1230.84				-364.41				556.38
669.24	394.29	1315.08				189				-68.4
524.16	947.7	690.3				-170.19				262.71
1189.89	588.51	1021.41				-269.64				418.32
445.77	489.06	1177.02				-198.27				344.61
1107.99	560.43	1103.31				81.36				455.76
592.02	840.06	1214.46				-83.61				695.61
673.92	675.09	1454.31				7.64998				666.36
685.62	766.35	1425.06				56.79				240.48
490.23	815.49	999.18				-129.24				600.84
716.04	629.46	1359.54				61.47				401.94
945.36	820.17	1160.64				43.92				592.65
430.56	802.62	1351.35				377.37				242.82
959.4	1136.07	1001.52				150.39				609.03
697.32	909.09	1367.73				-146.79				212.4
511.29	611.91	971.1				415.98				706.14
682.11	1174.68	1464.84				-105.84				242.82
569.79	652.86	1001.52				-310.59				-54.36
809.64	448.11	704.34				-227.52				181.98
665.73	531.18	940.68				132.84				532.98
1131.39	891.54	1291.68				-162				1295.82
1191.06	596.7	2054.52				-47.34				89.5499
473.85	711.36	848.25				-248.58				1072.35
546.39	510.12	1831.05				-200.61				618.39
588.51	558.09	1377.09				114.12				465.12
588.51	872.82	1223.82				-231.03				-57.87
1292.85	527.67	700.83				166.77				1705.32
511.29	925.47	2464.02				-34.47				578.61
759.33	724.23	1337.31				-332.82				295.47
738.27	425.88	1054.17				-95.31				-123.39
521.82	663.39	635.31				203.04				547.02
841.23	961.74	1305.72				-12.24				63.81
632.97	746.46	822.51				423				281.43
555.75	1181.7	1040.13				-115.2				-54.36
739.44	643.5	704.34				-50.85				587.97
709.02	707.85	1346.67				-119.88				265.05
1217.97	638.82	1023.75				-345.69				346.95
843.57	413.01	1105.65				-53.1901				239.31
424.71	705.51	998.01				-0.54003				-27.45
623.61	758.16	731.25				-204.12				393.75
[truncated: 7,872 more rows]

## Sheet: Fig. 2i
The faration of seeds and antibody for AMDA was measured by analyzed the images of cells ( N=12) in randomly locations using the code "corrected_colocaliaztion_plot", the raw data of the images of cell were in the folder "seeds_antibody_overlay"
The faration of seeds and antibody for Randomized control was generated by the code "random_sampling_seed_antibody_code",
Plotted for Fig.2i
	fraction of seeds and antibody colocalization
position	AMDA	Randomized control
1	0.692	0.176
2	0.76	0.214
3	0.87	0.173
4	0.743	0.234
5	0.75	0.188
6	0.827	0.203
7	0.869	0.249
8	0.648	0.227
9	0.722	0.173
10	0.687	0.188
11	0.721	0.149
12	0.864	0.204
Average	0.76275	0.198167
Standard deviation	0.076898	0.0292165
95% confidence interval	0.0435083	0.0165305

## Sheet: Fig.3c
Figure 3c
The average fluorescence intensities of seeded nanotube or seeds per HeLa cell
The method was described in Supp. Note S27
The total fluorescence intensity of seeds (Itotal,S) was measured using the MATLAB code in the "Figure 3 data.zip"
	AMDA						No BDC tag					Itotal,S	The total fluorescence intensity of seeds in the chosen stack imageat each location
threshold	Nanotube seeds						Nanotube seeds					Ncell	The total number of cells in the chosen stack image at each location
Min=800	Itotal,S	Ncell	Iaverage,S	Normalized Iaverage,S			Itotal,S	Ncell	Iaverage,S	Normalized Iaverage,S		Iaverage,S	The average fluorescent intensity of seeds per cell at each location
Max=5000	218100	4	54525	0.3635			3115	3	1038.33	0.00692222		Normalized Iaverage,S	Normalize the Iaverage,S by deviding 150000
	269998	2	134999	0.899993			37759	6	6293.17	0.0419544
	168211	3	56070.3	0.373802			5675	4	1418.75	0.00945833
	342912	4	85728	0.57152			1721	3	573.667	0.00382444
	152431	2	76215.5	0.508103			15315	8	1914.38	0.0127625
	323324	5	64664.8	0.431099			4382	4	1095.5	0.00730333
	128762	2	64381	0.429207			7278	9	808.667	0.00539111
	212312	2	106156	0.707707			7036	2	3518	0.0234533
	282379	2	141190	0.941263			12294	3	4098	0.02732
	363377	3	121126	0.807504			36220	8	4527.5	0.0301833
		Average	90505.5	0.60337				Average	2528.6	0.0168573
		SD	32979.3	0.219862				SD	1951.44	0.0130096
		95% Confidence intervals	20440.4	0.136269				95% Confidence intervals	1209.49	0.00806329
	AMDA						No BDC tag
threshold	seeded nanotube						Seeded nanotube
Min=1050	Itotal,S	Ncell	Iaverage,S	Normalized Iaverage,S			Itotal,S	Ncell	Iaverage,S	Normalized Iaverage,S
Max=5000	259760	4	64940	0.432933			11145	3	3715	0.0247667
	314552	2	157276	1.04851			39781	6	6630.17	0.0442011
	121282	3	40427.3	0.269516			7016	4	1754	0.0116933
	550216	4	137554	0.917027			18200	3	6066.67	0.0404444
	350222	2	175111	1.16741			12546	8	1568.25	0.010455
	291341	5	58268.2	0.388455			8300	4	2075	0.0138333
	201001	2	100500	0.670003			6634	9	737.111	0.00491407
	768681	2	384340	2.56227			14223	2	7111.5	0.04741
	584972	2	292486	1.94991			6007	3	2002.33	0.0133489
	342579	3	114193	0.761287			6758	8	844.75	0.00563167
		Average	152510	1.01673				Average	3250.48	0.0216699
		SD	109230	0.728203				SD	2462.83	0.0164189
		95% Confidence intervals	67700.5	0.451337				95% Confidence intervals	1526.45	0.0101763
Plotted Fig.3c
Normalized Iaverage,S		Average	SD	95% Confidence intervals
no BDC tag	Nanotube seeds	0.0168573	0.0130096	0.00806329
	Seeded nanotubes	0.0216699	0.0164189	0.0101763
AMDA	Nanotube seeds	0.60337	0.219862	0.136269
	Seeded nanotubes	1.01673	0.728203	0.451337

## Sheet: Fig.3f
Figure 3f
Average number of seeded nanotubes per HEK 293 cell
The method was described in Supp. Note S29.2
npo BDC tag					AMDA
Location	tatal number of cell	tatal number of seeded nanotubes	Average number of seeded nanotubes per HEK293 cell		Location	tatal number of cell	tatal number of seeded nanotubes	Average number of seeded nanotubes per HEK293 cell
1	13	26	2		1	21	283	13.4762
2	20	37	1.85		2	19	257	13.5263
3	21	65	3.09524		3	14	233	16.6429
4	19	52	2.73684		4	21	349	16.619
5	17	37	2.17647		5	15	259	17.2667
6	15	43	2.86667		6	19	303	15.9474
7	23	60	2.6087		7	19	358	18.8421
8	19	61	3.21053		8	18	313	17.3889
9	22	62	2.81818		9	20	273	13.65
10	16	62	3.875		10	22	291	13.2273
		Average	2.72376				Average	15.6587
		SD	0.608263				SD	2.02607
		95% confidence intervals	0.376998				95% confidence intervals	1.25575
Plotted Fig.3f
Average number of seeded nanotubes per HEK293 cell	Average	SD	95% confidence intervals
Control	2.72376	0.608263	0.376998
Experiment	15.6587	2.02607	1.25575

## Sheet: Fig.3h
Figure 3h													number of seeds
number of NT													t(min)	1	2	3	4	5	6
time(min)	1	2	3	4	5	6							0	374	339	112	430	200	148
0	10	7	13	14	10	15							10	213	146	36	226	110	49
30	7	5	9	8	5	8							20	151	113	29	122	96	37
60	5	3	8	7	4	5							30	80	66	21	82	43	18
90	5	3	6	4	4	5							40	40	22	11	32	40	8
120	5	3	5	4	3	4							50	25	19	8	22	17	6
150	3	3	3	3	3	4							60	12	9	0	7	14	2				y=a*exp(-b*t)
180	2	2	2	3	3	3							70	0	6	0	0	8	0				a = 1.0000(+/-0.0024)
210	2	1	1	2	2	2						number of seeds (normalized by t=0)								poltted Fig.3h			b = -3.3(+/-0.5)
240	2	1	1	2	2	1						time(h)	t(min)	1	2	3	4	5	6	Average	SD	95% confidence	Model
270	2	1	1	2	1	1						0	0	1	1	1	1	1	1	1	0	0	1
300	1	1	1	2	1	1						0.166667	10	0.569519	0.430678	0.321429	0.525581	0.55	0.331081	0.479441	0.110372	0.0883141	0.57695
330	1	1	1	2	0	1				y=a*exp(-b*t)		0.333333	20	0.403743	0.333333	0.258929	0.283721	0.48	0.25	0.351945	0.0909888	0.0728049	0.332871
360	0	0	1	1	0	1				a = 1.0000(+/-0.0022)		0.5	30	0.213904	0.19469	0.1875	0.190698	0.215	0.121622	0.200358	0.0342195	0.0273808	0.19205
number of NT (noemalized by t=0)							poltted Fig.3h			b =-0.52(+/-0.06)		0.666667	40	0.106952	0.0648968	0.0982143	0.0744186	0.2	0.0540541	0.108896	0.0530072	0.0424138	0.110803
time(h)	1	2	3	4	5	6	average	SD	95% confidence	y_model		0.833333	50	0.0668449	0.0560472	0.0714286	0.0511628	0.085	0.0405405	0.0660967	0.0158405	0.0126748	0.0639279
0	1	1	1	1	1	1	1	0	0	1		1	60	0.0320856	0.0265487	0	0.0162791	0.07	0.0135135	0.0289827	0.024078	0.0192661	0.0368832
0.5	0.7	0.714286	0.692308	0.571429	0.5	0.533333	0.618559	0.0863868	0.0691225	0.771052		1.16667	70	0	0.0176991	0	0	0.04	0	0.0115398	0.0164827	0.0131887	0.0212797
1	0.5	0.428571	0.615385	0.5	0.4	0.333333	0.462882	0.0893745	0.0715131	0.594521
1.5	0.5	0.428571	0.461538	0.285714	0.4	0.333333	0.401526	0.073138	0.0585215	0.458406
2	0.5	0.428571	0.384615	0.285714	0.3	0.266667	0.360928	0.0843922	0.0675266	0.353455
2.5	0.3	0.428571	0.230769	0.214286	0.3	0.266667	0.290049	0.0697465	0.0558078	0.272532
3	0.2	0.285714	0.153846	0.214286	0.3	0.2	0.225641	0.0512127	0.0409779	0.210136
3.5	0.2	0.142857	0.0769231	0.142857	0.2	0.133333	0.149328	0.0422638	0.0338174	0.162026
4	0.2	0.142857	0.0769231	0.142857	0.2	0.0666667	0.138217	0.0525258	0.0420286	0.12493
4.5	0.2	0.142857	0.0769231	0.142857	0.1	0.0666667	0.121551	0.0456993	0.0365664	0.0963276
5	0.1	0.142857	0.0769231	0.142857	0.1	0.0666667	0.104884	0.0293655	0.0234969	0.0742736
5.5	0.1	0.142857	0.0769231	0.142857	0	0.0666667	0.0882173	0.0491327	0.0393136	0.0572688
6	0	0	0.0769231	0.0714286	0	0.0666667	0.0358364	0.0359587	0.0287724	0.0441572

## Sheet: Fig.4c
The simulation data was generated by the MATLAB code in the "Figure 4 data.zip"
Plotted Fig.4c
Shear stress (dyn/cm^2)	0	0.12564	0.25128	0.37692	0.50256	0.6282	0.75384	0.87948	1.00512	1.13076	1.2564
φ (degrees)	0 µL/s	2 µL/s	4 µL/s	6 µL/s	8 µL/s	10 µL/s	12 µL/s	14 µL/s	16 µL/s	18 µL/s	20 µL/s
1.5	0.016756	0.0410487	0.093913	0.190831	0.30871	0.418431	0.504184	0.564525	0.609701	0.641278	0.672117
4.5	0.0168214	0.0407071	0.0909789	0.168775	0.245418	0.291007	0.307233	0.307738	0.299862	0.290386	0.276333
7.5	0.0164988	0.0405546	0.0850259	0.13684	0.159402	0.145854	0.11913	0.0946564	0.0740508	0.0595162	0.0469275
10.5	0.0162866	0.0392358	0.0765253	0.103871	0.0897895	0.059389	0.0343902	0.0188453	0.0104488	0.00623788	0.00371204
13.5	0.0165496	0.038923	0.0679766	0.0747215	0.0501555	0.0242752	0.0105038	0.00416792	0.0017284	0.0008152	0.00031048
16.5	0.0165869	0.0375437	0.0593718	0.0537586	0.0296057	0.0125824	0.004975	0.00192556	0.0007914	0.00034084	0.00012404
19.5	0.0167087	0.036098	0.0516724	0.0396156	0.0191625	0.00815468	0.0031148	0.00128028	0.00052624	0.0002282	7.892e-05
22.5	0.016739	0.034413	0.0449775	0.0302009	0.0137099	0.00564452	0.00224788	0.00091184	0.00037552	0.00017168	6.216e-05
25.5	0.0167376	0.0329933	0.0388194	0.0234934	0.0103031	0.00425608	0.00173768	0.00072124	0.00028228	0.00012424	4.532e-05
28.5	0.0165447	0.031356	0.0333631	0.018882	0.00803268	0.00336156	0.00134944	0.00054544	0.00022644	0.00010096	3.764e-05
31.5	0.0167786	0.029961	0.0286752	0.0154684	0.00640424	0.00269424	0.00108988	0.00045436	0.00018788	8.368e-05	2.96e-05
34.5	0.0164275	0.0285964	0.0250401	0.0128718	0.00547764	0.00225312	0.00090208	0.0003736	0.00015772	6.688e-05	2.508e-05
37.5	0.0166296	0.027198	0.022186	0.0107599	0.00449312	0.0018612	0.00078032	0.00032468	0.00013272	5.612e-05	2.188e-05
40.5	0.0166638	0.025334	0.0195002	0.00939664	0.00382588	0.00158488	0.00065536	0.00029412	0.00010984	5.052e-05	1.76e-05
43.5	0.0164715	0.0239167	0.0174434	0.00823844	0.00336104	0.00136384	0.0005628	0.0002426	9.784e-05	3.972e-05	1.524e-05
46.5	0.0165544	0.0225038	0.015638	0.00713236	0.00296684	0.0012046	0.00050232	0.00021312	8.856e-05	3.636e-05	1.408e-05
49.5	0.0167804	0.0214712	0.0142711	0.0064094	0.002653	0.00104776	0.00043976	0.00019336	7.568e-05	3.284e-05	1.072e-05
52.5	0.0168538	0.0203415	0.0129481	0.00578056	0.0023014	0.00094752	0.00038276	0.00017332	7.524e-05	2.94e-05	9.56e-06
55.5	0.0166258	0.019579	0.011725	0.00523092	0.0021074	0.00086288	0.000354	0.00015568	6.488e-05	2.468e-05	8.48e-06
58.5	0.0166206	0.018577	0.0107962	0.00468916	0.00190628	0.00079472	0.00032808	0.00015092	5.552e-05	2.384e-05	7.4e-06
61.5	0.0166861	0.0175508	0.00985508	0.00431308	0.0017446	0.00071172	0.0002952	0.00013312	5.256e-05	2.148e-05	6.4e-06
64.5	0.0167831	0.0168456	0.0092184	0.0038858	0.00161748	0.00064076	0.00027296	0.00011284	4.624e-05	2.016e-05	6.76e-06
67.5	0.0167297	0.0161498	0.008575	0.00357716	0.00149644	0.00060564	0.00025236	0.00010592	4.088e-05	1.696e-05	5.76e-06
70.5	0.0164753	0.0154322	0.00797372	0.00336168	0.00136844	0.0005484	0.00023776	9.6e-05	4.072e-05	1.704e-05	4.96e-06
73.5	0.0164913	0.01472	0.0075012	0.00313736	0.00126908	0.00050812	0.00021628	8.78e-05	3.708e-05	1.54e-05	4.28e-06
76.5	0.0168299	0.013828	0.00688064	0.00293776	0.0011684	0.0004922	0.0002088	8.784e-05	3.4e-05	1.412e-05	4.48e-06
79.5	0.0168898	0.013309	0.00645868	0.00268952	0.00107292	0.00046632	0.00019288	7.548e-05	3.196e-05	1.288e-05	3.48e-06
82.5	0.0169105	0.0128348	0.00609492	0.0025706	0.0010814	0.00042308	0.00017688	7.068e-05	3.036e-05	1.1e-05	3.24e-06
85.5	0.0166577	0.0124137	0.00586088	0.0024402	0.0010012	0.00039652	0.0001662	6.76e-05	3.008e-05	1.34e-05	3.6e-06
88.5	0.0165697	0.0116887	0.00547356	0.00231348	0.00093196	0.00038568	0.00015648	6.452e-05	2.732e-05	9.56e-06	2.72e-06
91.5	0.0166222	0.0111795	0.00522488	0.00214664	0.00088928	0.00035716	0.0001554	5.9e-05	2.716e-05	9.48e-06	3.16e-06
94.5	0.0165596	0.010922	0.00498744	0.00203796	0.00084196	0.0003438	0.0001498	5.512e-05	2.476e-05	1.008e-05	2.6e-06
97.5	0.0169542	0.0106038	0.00466808	0.00195628	0.00081336	0.00034052	0.00013952	5.22e-05	2.396e-05	8.64e-06	2.76e-06
100.5	0.0170942	0.0103356	0.0045422	0.00185328	0.00077356	0.0003158	0.00013292	4.956e-05	2.048e-05	8.16e-06	2.56e-06
103.5	0.0168238	0.0099698	0.00443504	0.00174364	0.00074468	0.00031536	0.00012536	4.664e-05	2.3e-05	7.32e-06	2.16e-06
106.5	0.0172322	0.00955876	0.00417896	0.00167808	0.0007044	0.0002976	0.00012324	4.764e-05	1.996e-05	7.32e-06	1.68e-06
109.5	0.017037	0.00941004	0.0041038	0.00154464	0.00067152	0.00028836	0.00011704	4.512e-05	2.092e-05	8e-06	2.2e-06
112.5	0.0166551	0.00925608	0.00399352	0.0014992	0.000654	0.00029436	0.00011204	4.1e-05	1.972e-05	7.56e-06	2.08e-06
115.5	0.0166743	0.0089614	0.00387932	0.00147392	0.00061996	0.00027916	0.00011148	4.104e-05	1.956e-05	6.44e-06	1.6e-06
118.5	0.0163405	0.00851316	0.00371192	0.00145368	0.00061892	0.00026424	0.00010608	3.744e-05	2.144e-05	6.28e-06	1.48e-06
121.5	0.0164068	0.00833828	0.00368628	0.00140024	0.00059864	0.00024772	0.00010244	3.708e-05	2.236e-05	6.52e-06	1.28e-06
124.5	0.0163237	0.0083438	0.00359492	0.00139348	0.00058552	0.00024764	9.696e-05	3.916e-05	1.976e-05	6.12e-06	8.8e-07
127.5	0.0164428	0.00820064	0.00342664	0.00136164	0.00055452	0.0002424	9.676e-05	3.936e-05	2e-05	6.76e-06	1.12e-06
130.5	0.0166434	0.00794224	0.00339892	0.00130916	0.00056844	0.00023476	9.936e-05	3.852e-05	2.26e-05	6.28e-06	1.04e-06
133.5	0.0167141	0.00788652	0.00326348	0.0013116	0.00053636	0.0002246	9.94e-05	3.692e-05	2.084e-05	5.88e-06	1.32e-06
136.5	0.0167034	0.0074652	0.0032906	0.00129028	0.00053404	0.00021284	9.456e-05	4.064e-05	2.148e-05	6.4e-06	8.8e-07
139.5	0.016837	0.00737276	0.00320636	0.00121012	0.0004994	0.00020984	8.632e-05	3.636e-05	1.844e-05	6.36e-06	5.6e-07
142.5	0.0165345	0.00728296	0.00309004	0.00125332	0.0004914	0.00018876	8.944e-05	4.024e-05	2.02e-05	6.16e-06	1.2e-06
145.5	0.0166304	0.0073436	0.00308508	0.00124204	0.0004958	0.00020492	8.396e-05	3.948e-05	2.236e-05	6.76e-06	5.2e-07
148.5	0.0165888	0.00717004	0.00296756	0.00123556	0.00050784	0.00021076	8.668e-05	4.088e-05	1.76e-05	6.64e-06	2.8e-07
151.5	0.0166229	0.00715416	0.00293052	0.0011936	0.00049616	0.0002084	8.86e-05	3.5e-05	1.664e-05	7.04e-06	2e-07
154.5	0.0168361	0.00730304	0.00288636	0.00120128	0.00048748	0.00021364	8.568e-05	3.48e-05	1.672e-05	5.04e-06	8e-07
157.5	0.0168205	0.00724084	0.00285736	0.00115916	0.0004584	0.0002084	7.992e-05	4.024e-05	1.46e-05	6.24e-06	4.8e-07
160.5	0.0167339	0.0069526	0.00305084	0.00109312	0.00047276	0.00017428	6.512e-05	3.948e-05	1.344e-05	8.24e-06	4.8e-07
163.5	0.0170262	0.00683776	0.00295532	0.00108592	0.00047408	0.00018584	6.796e-05	5.212e-05	1.448e-05	9.08e-06	1.76e-06
166.5	0.0165849	0.00676908	0.00281452	0.00108296	0.00048508	0.00016936	7.284e-05	3.344e-05	1.308e-05	5.44e-06	2.92e-06
169.5	0.0165001	0.00677488	0.00272056	0.0010948	0.00047948	0.00017596	7.352e-05	3.28e-05	1.38e-05	4.6e-06	1.92e-06
172.5	0.0162778	0.00670652	0.00272332	0.00108936	0.00043064	0.00017984	8.136e-05	2.356e-05	1.532e-05	5.04e-06	1.32e-06
175.5	0.0164932	0.00648244	0.00279336	0.0011566	0.00044896	0.0001788	7.452e-05	2.832e-05	2.54e-05	8.44e-06	1.32e-06
178.5	0.0166279	0.00659796	0.00279336	0.00125648	0.00052536	0.00023716	6.3e-05	2.248e-05	1.964e-05	2.8e-06	3.68e-06

## Sheet: Fig.4h
Seeded nanotube on glass
Share stress(dyn/cm2)	0.05283				0.10566				0.21132				0.42264				0.63396				0.84528				1.0566				1.26792				1.69056				2.1132
Flow rate(uL/min)	50.46				100.9				201.8				403.6				605.5				807.3				1009				1211				1614				2018
	R angle	L angle			R angle	L angle			R angle	L angle			R angle	L angle			R angle	L angle			R angle	L angle			R angle	L angle			R angle	L angle			R angle	L angle			R angle	L angle
1	122.74	98.97	41.71		112.62	102.26	34.88		99.46	101.89	21.35		98.13	96.58	14.71		92.12	96.12	8.24		93.95	96.58	10.53		93.81	91.91	5.72		92.12	92.2	4.32		90	92.05	2.05		90	90	0
2	126.03	114.44	60.47		102.09	101.31	23.4		109.65	100.01	29.66		95.04	95.04	10.08		92.49	97.43	9.92		95.91	95.53	11.44		93.95	91.91	5.86		92.39	92.29	4.68		90	90	0		90	90	0
3	122.01	109.29	51.3		119.36	105.52	44.88		99.09	94.4	13.49		98.53	98.53	17.06		93.95	93.81	7.76		97.35	95.36	12.71		92.39	93.01	5.4		93.01	92.73	5.74		91.91	91.85	3.76		90	90	0
4	121.61	126.03	67.64		105.26	118.61	43.87		100.01	96.71	16.72		98.97	98.97	17.94		92.86	98.97	11.83		93.47	93.47	6.94		97.43	94.76	12.19		90	92.05	2.05		90	92.02	2.02		90	90	0
5	120.26	113.2	53.46		106.26	104.04	30.3		98.53	106.7	25.23		94.57	96.34	10.91		97.77	98.13	15.9		94.24	94.24	8.48		93.69	93.81	7.5		92.05	95.91	7.96		90	90	0		90	90	0
6	125.54	118.61	64.15		102.99	102.09	25.08		105.95	100.3	26.25		98.97	98.97	17.94		94.76	97.13	11.89		95.71	95.36	11.07		94.24	92.12	6.36		92.2	92.29	4.49		91.79	91.79	3.58		90	91.97	1.97
7	109.98	118.61	48.59		110.56	102.8	33.36		98.75	98.75	17.5		98.97	99.46	18.43		92.49	97.77	10.26		92.12	94.09	6.21		91.97	91.85	3.82		91.91	91.91	3.82		90	92.39	2.39		90	91.97	1.97
8	108.43	122.01	50.44		108.43	113.2	41.63		100.78	98.53	19.31		94.97	97.13	12.1		91.74	95.04	6.78		91.91	93.47	5.38		90	92.2	2.2		90	92.05	2.05		91.85	91.85	3.7		93.95	93.95	7.9
9	111.8	108.43	40.23		111.8	107.1	38.9		101.77	102.8	24.57		96.84	94.76	11.6		94.24	96.58	10.82		92.12	92.2	4.32		91.91	91.85	3.76		92.12	92.2	4.32		90	90	0		91.91	93.81	5.72
10	108.43	122.74	51.17		111.4	102.99	34.39		96.58	98.13	14.71		93.69	95.71	9.4		98.53	94.76	13.29		93.47	93.58	7.05		92.29	92.86	5.15		91.97	91.97	3.94		90	90	0		92.12	92.05	4.17
11	113.96	114.44	48.4		109.98	111.8	41.78		99.09	99.09	18.18		98.13	100.78	18.91		98.13	97.13	15.26		93.58	95.91	9.49		92.29	92.39	4.68		91.97	92.12	4.09		91.97	91.97	3.94		91.91	91.85	3.76
12	108.43	114.44	42.87		113.63	104.04	37.67		105.07	95.36	20.43		93.69	97.35	11.04		96.12	95.91	12.03		95.36	95.19	10.55		92.05	92.05	4.1		90	90	0		91.91	91.91	3.82		90	90	0
13	123.69	131.19	74.88		112.38	98.53	30.91		96.58	95.36	11.94		94.97	105.95	20.92		93.58	95.19	8.77		91.85	93.58	5.43		90	92.12	2.12		91.91	90	1.91		90	90	0		90	90	0
14	112.62	114.44	47.06		121.61	96.71	38.32		103.39	103.24	26.63		98.58	101.31	19.89		95.44	95.71	11.15		92.2	96.34	8.54		91.85	92.05	3.9		92.05	92.05	4.1		92.05	91.97	4.02		90	90	0
15	108.43	113.63	42.06		108.43	112.38	40.81		101.31	101.31	22.62		95.4	98.13	13.53		97.43	94.57	12		91.74	93.69	5.43		92.05	93.81	5.86		92.05	91.97	4.02		91.97	91.97	3.94		90	91.91	1.91
average		Average	52.2953				36.012				20.5727				14.964				11.06				8.238				5.24133				3.83267				2.21467				1.82071
sd		ATDEV	10.2381				6.50732				5.24166				3.94348				2.58505				2.63337				2.42441				1.83661				1.74985				2.50733
sem		srror of mean	2.64348				1.68018				1.35339				1.0182				0.667458				0.679934				0.625981				0.474212				0.45181				0.647391
		95% confidence	5.18112				3.2931				2.6526				1.99564				1.30819				1.33265				1.2269				0.929438				0.885531				1.26886
			3.87298
Seeded nanotube on cell
Share stress(dyn/cm2)	0.10566				0.21132				0.42264				0.63396				0.84528				1.0566				1.26792
Flow rate(uL/min)	60				120				240				360				480				600				720
	R angle	L angle		Name	R angle	L angle			R angle	L angle			R angle	L angle			R angle	L angle			R angle	L angle			R angle	L angle
1	119.05	119.74	58.79	120 1-C2	104.04	104.04	28.08		106.39	111.04	37.43		103.24	99.46	22.7		97.59	97.13	14.72		95.19	92.49	7.68		97.13	96.34	13.47
2	97.59	110.56	28.15	120 1-C6	102.09	105.26	27.35		90	112.25	22.25		104.04	99.46	23.5		100.01	106.7	26.71		98.75	94.09	12.84		95.71	95.71	11.42
3	104.04	132.27	56.31	120 1-C7	116.57	109.98	46.55	240 1_C1	95.71	111.8	27.51		98.13	97.59	15.72		96.34	99.46	15.8		93.58	98.13	11.71		95.44	92.6	8.04
4	111.8	109.98	41.78	120 1-C10	116.57	98.13	34.7	240 1_C2	91.85	111.37	23.22		90	115.35	25.35		100.78	95.44	16.22		94.76	95.71	10.47		93.37	96.34	9.71
5	116.57	122.47	59.04	120 2-C1	94.76	113.96	28.72	240 1_C3	107.53	107.65	35.18		116.57	100.3	36.87		102.53	100.3	22.83		97.59	100.01	17.6		90	101.77	11.77
6	114.44	116.57	51.01	120 2-C2	125.54	105.26	50.8	240 1_C4	104.04	98.53	22.57		104.08	100.62	24.7		92.86	100.03	12.89		90	94.4	4.4		92.2	94.4	6.6
7	109.98	116.57	46.55	120 2-C3	104.04	103.24	27.28	240 1_C5	109.44	108.43	37.87		113.96	94.76	28.72		94.4	101.77	16.17		92.49	97.43	9.92		96.01	93.01	9.02
8	122.01	123.69	65.7	120 1_C2	96.01	108.43	24.44		94.04	105.26	19.3		104.04	102.53	26.57		104.04	96.01	20.05		90	99.87	9.87		96.34	92.86	9.2
9	106.07	104.04	30.11	120 1_C3	105.52	109.29	34.81		112.62	90	22.62		119.05	86.82	25.87		102.53	96.34	18.87		90	92.73	2.73		98.75	94.09	12.84
10	108.43	118.3	46.73	120 1_C4	99.46	111.08	30.54		104.04	97.35	21.39		90	104.04	14.04		100.3	99.46	19.76		101.89	92.86	14.75		96.71	100.01	16.72
11	124.99	116.57	61.56	120 1_C5	105.52	98.97	24.49		108.43	94.4	22.83	360_C1	112.62	93.58	26.2		109.44	92.73	22.17		94.97	90	4.97		102.09	90	12.09
12	124.99	116.57	61.56	120 1_C6	101.31	96.58	17.89		112.83	95.44	28.27	360_C2	93.74	102.72	16.46		98.13	93.01	11.14		99.46	94.4	13.86		99.46	90	9.46
13	119.05	116.57	55.62	P1 120_C2	122.01	97.59	39.6		102.53	101.89	24.42	360_C3	98.13	110.56	28.69		94.09	95.71	9.8		90	94.09	4.09		90	100.01	10.01
14	116.57	115.2	51.77	P1 120_C3	116.57	105.26	41.83		99.46	96.12	15.58	360_C4	92.39	99.46	11.85		90	106.39	16.39		90	96.01	6.01		96.01	90	6.01
15	120.47	123.69	64.16	P1 120_C5	113.96	113.2	47.16		101.89	98.97	20.86	360_C5	100.01	96.34	16.35		106.39	96.01	22.4		97.13	96.34	13.47		94.09	95.44	9.53
16	114.44	116.57	51.01	P1 120_C7	106.26	100.03	26.29		103.24	102.53	25.77			average	22.906		90	113.2	23.2			average	9.62467		91.91	90	1.91
17	132.51	107.35	59.86	P1 120_C8	114.44	98.97	33.41		109.65	99.46	29.11			sd	6.77131		114.44	90	24.44			sd	4.4891		96.01	90	6.01
18	124.7	122.01	66.71			average	33.1729		105.95	100.62	26.57			sem	1.74835		102.53	92.86	15.39			sem	1.15908		93.01	95.19	8.2
19	120.96	118.07	59.03			sd	9.22141		105.95	105.95	31.9						98.75	97.59	16.34						93.18	96.01	9.19
20	111.8	110.56	42.36			sem	2.23652		106.7	98.13	24.83						95.71	98.53	14.24							average	9.53684
21	118.81	119.05	57.86						97.59	102.09	19.68						101.31	92.6	13.91							sd	3.24456
22	104.93	105.95	30.88						92.86	112.38	25.24							average	17.7829							sem	0.744354
23	128.66	126.03	74.69							average	25.6545							sd	4.56659
24	118.61	118.3	56.91							sd	5.79833							sem	0.996512
25	111.04	123.69	54.73							sem	1.23621
26	112.62	107.35	39.97
27	113.96	116.57	50.53
28		average	52.7178
29		sd	11.499
30		sem	2.21298
31
32
33
34
35
Simulation
Shear stress (dyn/cm^2)	0	0.12564	0.25128	0.37692	0.50256	0.6282	0.75384	0.87948	1.00512	1.13076	1.2564
φ (degrees)	0 µL/s	2 µL/s	4 µL/s	6 µL/s	8 µL/s	10 µL/s	12 µL/s	14 µL/s	16 µL/s	18 µL/s	20 µL/s					Shear stress (dyn/cm^2)	<δφ> (in degrees)
1.5	0.016756	0.0410487	0.093913	0.190831	0.30871	0.418431	0.504184	0.564525	0.609701	0.641278	0.672117					0	103.898
4.5	0.0168214	0.0407071	0.0909789	0.168775	0.245418	0.291007	0.307233	0.307738	0.299862	0.290386	0.276333					0.12564	75.7087
7.5	0.0164988	0.0405546	0.0850259	0.13684	0.159402	0.145854	0.11913	0.0946564	0.0740508	0.0595162	0.0469275					0.25128	52.214
10.5	0.0162866	0.0392358	0.0765253	0.103871	0.0897895	0.059389	0.0343902	0.0188453	0.0104488	0.00623788	0.00371204					0.37692	34.2735
13.5	0.0165496	0.038923	0.0679766	0.0747215	0.0501555	0.0242752	0.0105038	0.00416792	0.0017284	0.0008152	0.00031048					0.50256	22.5639
16.5	0.0165869	0.0375437	0.0593718	0.0537586	0.0296057	0.0125824	0.004975	0.00192556	0.0007914	0.00034084	0.00012404					0.6282	14.8838
19.5	0.0167087	0.036098	0.0516724	0.0396156	0.0191625	0.00815468	0.0031148	0.00128028	0.00052624	0.0002282	7.892e-05					0.75384	9.9417
22.5	0.016739	0.034413	0.0449775	0.0302009	0.0137099	0.00564452	0.00224788	0.00091184	0.00037552	0.00017168	6.216e-05					0.87948	6.9541
25.5	0.0167376	0.0329933	0.0388194	0.0234934	0.0103031	0.00425608	0.00173768	0.00072124	0.00028228	0.00012424	4.532e-05					1.00512	5.2814
28.5	0.0165447	0.031356	0.0333631	0.018882	0.00803268	0.00336156	0.00134944	0.00054544	0.00022644	0.00010096	3.764e-05					1.13076	4.0634
31.5	0.0167786	0.029961	0.0286752	0.0154684	0.00640424	0.00269424	0.00108988	0.00045436	0.00018788	8.368e-05	2.96e-05					1.2564	3.3126
34.5	0.0164275	0.0285964	0.0250401	0.0128718	0.00547764	0.00225312	0.00090208	0.0003736	0.00015772	6.688e-05	2.508e-05
37.5	0.0166296	0.027198	0.022186	0.0107599	0.00449312	0.0018612	0.00078032	0.00032468	0.00013272	5.612e-05	2.188e-05
40.5	0.0166638	0.025334	0.0195002	0.00939664	0.00382588	0.00158488	0.00065536	0.00029412	0.00010984	5.052e-05	1.76e-05
43.5	0.0164715	0.0239167	0.0174434	0.00823844	0.00336104	0.00136384	0.0005628	0.0002426	9.784e-05	3.972e-05	1.524e-05
46.5	0.0165544	0.0225038	0.015638	0.00713236	0.00296684	0.0012046	0.00050232	0.00021312	8.856e-05	3.636e-05	1.408e-05
49.5	0.0167804	0.0214712	0.0142711	0.0064094	0.002653	0.00104776	0.00043976	0.00019336	7.568e-05	3.284e-05	1.072e-05
52.5	0.0168538	0.0203415	0.0129481	0.00578056	0.0023014	0.00094752	0.00038276	0.00017332	7.524e-05	2.94e-05	9.56e-06
55.5	0.0166258	0.019579	0.011725	0.00523092	0.0021074	0.00086288	0.000354	0.00015568	6.488e-05	2.468e-05	8.48e-06
58.5	0.0166206	0.018577	0.0107962	0.00468916	0.00190628	0.00079472	0.00032808	0.00015092	5.552e-05	2.384e-05	7.4e-06
61.5	0.0166861	0.0175508	0.00985508	0.00431308	0.0017446	0.00071172	0.0002952	0.00013312	5.256e-05	2.148e-05	6.4e-06
64.5	0.0167831	0.0168456	0.0092184	0.0038858	0.00161748	0.00064076	0.00027296	0.00011284	4.624e-05	2.016e-05	6.76e-06
67.5	0.0167297	0.0161498	0.008575	0.00357716	0.00149644	0.00060564	0.00025236	0.00010592	4.088e-05	1.696e-05	5.76e-06
70.5	0.0164753	0.0154322	0.00797372	0.00336168	0.00136844	0.0005484	0.00023776	9.6e-05	4.072e-05	1.704e-05	4.96e-06
73.5	0.0164913	0.01472	0.0075012	0.00313736	0.00126908	0.00050812	0.00021628	8.78e-05	3.708e-05	1.54e-05	4.28e-06
76.5	0.0168299	0.013828	0.00688064	0.00293776	0.0011684	0.0004922	0.0002088	8.784e-05	3.4e-05	1.412e-05	4.48e-06
79.5	0.0168898	0.013309	0.00645868	0.00268952	0.00107292	0.00046632	0.00019288	7.548e-05	3.196e-05	1.288e-05	3.48e-06
82.5	0.0169105	0.0128348	0.00609492	0.0025706	0.0010814	0.00042308	0.00017688	7.068e-05	3.036e-05	1.1e-05	3.24e-06
85.5	0.0166577	0.0124137	0.00586088	0.0024402	0.0010012	0.00039652	0.0001662	6.76e-05	3.008e-05	1.34e-05	3.6e-06
88.5	0.0165697	0.0116887	0.00547356	0.00231348	0.00093196	0.00038568	0.00015648	6.452e-05	2.732e-05	9.56e-06	2.72e-06
91.5	0.0166222	0.0111795	0.00522488	0.00214664	0.00088928	0.00035716	0.0001554	5.9e-05	2.716e-05	9.48e-06	3.16e-06
94.5	0.0165596	0.010922	0.00498744	0.00203796	0.00084196	0.0003438	0.0001498	5.512e-05	2.476e-05	1.008e-05	2.6e-06
97.5	0.0169542	0.0106038	0.00466808	0.00195628	0.00081336	0.00034052	0.00013952	5.22e-05	2.396e-05	8.64e-06	2.76e-06
100.5	0.0170942	0.0103356	0.0045422	0.00185328	0.00077356	0.0003158	0.00013292	4.956e-05	2.048e-05	8.16e-06	2.56e-06
103.5	0.0168238	0.0099698	0.00443504	0.00174364	0.00074468	0.00031536	0.00012536	4.664e-05	2.3e-05	7.32e-06	2.16e-06
106.5	0.0172322	0.00955876	0.00417896	0.00167808	0.0007044	0.0002976	0.00012324	4.764e-05	1.996e-05	7.32e-06	1.68e-06
109.5	0.017037	0.00941004	0.0041038	0.00154464	0.00067152	0.00028836	0.00011704	4.512e-05	2.092e-05	8e-06	2.2e-06
112.5	0.0166551	0.00925608	0.00399352	0.0014992	0.000654	0.00029436	0.00011204	4.1e-05	1.972e-05	7.56e-06	2.08e-06
115.5	0.0166743	0.0089614	0.00387932	0.00147392	0.00061996	0.00027916	0.00011148	4.104e-05	1.956e-05	6.44e-06	1.6e-06
118.5	0.0163405	0.00851316	0.00371192	0.00145368	0.00061892	0.00026424	0.00010608	3.744e-05	2.144e-05	6.28e-06	1.48e-06
121.5	0.0164068	0.00833828	0.00368628	0.00140024	0.00059864	0.00024772	0.00010244	3.708e-05	2.236e-05	6.52e-06	1.28e-06
124.5	0.0163237	0.0083438	0.00359492	0.00139348	0.00058552	0.00024764	9.696e-05	3.916e-05	1.976e-05	6.12e-06	8.8e-07
127.5	0.0164428	0.00820064	0.00342664	0.00136164	0.00055452	0.0002424	9.676e-05	3.936e-05	2e-05	6.76e-06	1.12e-06
130.5	0.0166434	0.00794224	0.00339892	0.00130916	0.00056844	0.00023476	9.936e-05	3.852e-05	2.26e-05	6.28e-06	1.04e-06
133.5	0.0167141	0.00788652	0.00326348	0.0013116	0.00053636	0.0002246	9.94e-05	3.692e-05	2.084e-05	5.88e-06	1.32e-06
136.5	0.0167034	0.0074652	0.0032906	0.00129028	0.00053404	0.00021284	9.456e-05	4.064e-05	2.148e-05	6.4e-06	8.8e-07
139.5	0.016837	0.00737276	0.00320636	0.00121012	0.0004994	0.00020984	8.632e-05	3.636e-05	1.844e-05	6.36e-06	5.6e-07
142.5	0.0165345	0.00728296	0.00309004	0.00125332	0.0004914	0.00018876	8.944e-05	4.024e-05	2.02e-05	6.16e-06	1.2e-06
145.5	0.0166304	0.0073436	0.00308508	0.00124204	0.0004958	0.00020492	8.396e-05	3.948e-05	2.236e-05	6.76e-06	5.2e-07
148.5	0.0165888	0.00717004	0.00296756	0.00123556	0.00050784	0.00021076	8.668e-05	4.088e-05	1.76e-05	6.64e-06	2.8e-07
151.5	0.0166229	0.00715416	0.00293052	0.0011936	0.00049616	0.0002084	8.86e-05	3.5e-05	1.664e-05	7.04e-06	2e-07
154.5	0.0168361	0.00730304	0.00288636	0.00120128	0.00048748	0.00021364	8.568e-05	3.48e-05	1.672e-05	5.04e-06	8e-07
157.5	0.0168205	0.00724084	0.00285736	0.00115916	0.0004584	0.0002084	7.992e-05	4.024e-05	1.46e-05	6.24e-06	4.8e-07
160.5	0.0167339	0.0069526	0.00305084	0.00109312	0.00047276	0.00017428	6.512e-05	3.948e-05	1.344e-05	8.24e-06	4.8e-07
163.5	0.0170262	0.00683776	0.00295532	0.00108592	0.00047408	0.00018584	6.796e-05	5.212e-05	1.448e-05	9.08e-06	1.76e-06
166.5	0.0165849	0.00676908	0.00281452	0.00108296	0.00048508	0.00016936	7.284e-05	3.344e-05	1.308e-05	5.44e-06	2.92e-06
169.5	0.0165001	0.00677488	0.00272056	0.0010948	0.00047948	0.00017596	7.352e-05	3.28e-05	1.38e-05	4.6e-06	1.92e-06
172.5	0.0162778	0.00670652	0.00272332	0.00108936	0.00043064	0.00017984	8.136e-05	2.356e-05	1.532e-05	5.04e-06	1.32e-06
175.5	0.0164932	0.00648244	0.00279336	0.0011566	0.00044896	0.0001788	7.452e-05	2.832e-05	2.54e-05	8.44e-06	1.32e-06
178.5	0.0166279	0.00659796	0.00279336	0.00125648	0.00052536	0.00023716	6.3e-05	2.248e-05	1.964e-05	2.8e-06	3.68e-06
Plotted for Fig.4h
seeded Nanotubes on glass
Share stress(dyn/cm^2)	angle (in degree)	95%confidence interval
0.05283	52.2953	5.18112
0.10566	36.012	3.2931
0.21132	20.5727	2.6526
0.42264	14.964	1.99564
0.63396	11.06	1.30819
0.84528	8.238	1.33265
1.0566	5.24133	1.2269
1.26792	3.83267	0.929438
1.69056	2.21467	0.885531
2.1132	1.82667	1.26886
seeded Nanotubes on cells
Share stress(dyn/cm^2)	angle (in degree)	95%confidence interval
0.10566	52.7178	4.33736
0.21132	33.1729	4.3835
0.42264	25.6545	2.42292
0.63396	22.906	3.42669
0.84528	17.7829	1.95313
1.0566	9.62467	2.27176
1.26792	9.53684	1.45891
Simulation
Shear stress (dyn/cm^2)	<δφ> (in degrees)
0	103.898
0.12564	75.7087
0.25128	52.214
0.37692	34.2735
0.50256	22.5639
0.6282	14.8838
0.75384	9.9417
0.87948	6.9541
1.00512	5.2814
1.13076	4.0634
1.2564	3.3126

## Sheet: Fig.5c
nanotube in solution (no momomer added)	image number	Cy3 nanotube (NCy3)	atto647 nanotube (Natto647)	Numbers of Cy3 nanotube been joined with atto647 nanotube (Njoining-Cy3NT)	Numbers of atto647 nanotube been joined with Cy3 nanotube (Njoining-atto647 NT)	Njoining-Cy3NT/NCy3	Njoining-atto647 NT/Natto647
	1	40	60	3	3	0.075	0.05
	2	50	59	2	2	0.04	0.0338983
	3	42	64	6	6	0.142857	0.09375
	4	38	62	4	4	0.105263	0.0645161
	6	39	60	2	2	0.0512821	0.0333333
	7	41	62	4	4	0.097561	0.0645161
	8	41	52	5	5	0.121951	0.0961538
	9	44	58	6	6	0.136364	0.103448
	total	335	477		average	0.0962848	0.067452
					STDEV	0.0381024	0.0278333
					Error of mean	0.0134712	0.00984057
					95% condidence:	0.0264032	0.0192872
nanotube on glass (150nM monomer added)	Location	Nanotube	blue tile grow	Yield
		G	GR+GRG(include mutiple)		G: nanotube labeled with Cy3 section (green in the merged image)
	1	92	87	0.945652	R: nanotube labeled with atto488 section (red in the merged image)
	2	83	72	0.86747
	3	80	68	0.85
	4	89	76	0.853933
	5	67	57	0.850746
	6	76	63	0.828947
	7	61	50	0.819672
	8	49	43	0.877551
	9	51	42	0.823529
	10	78	60	0.769231
	11	77	71	0.922078
	total	803
			average	0.855346
			STDEV	0.0486804
			error of mean	0.0146777
			95%confidence	0.0287677
nanotube on cell (150nM monomer added)	Locations	Nanotube	Red tile grow			Yield	G: nanotube labeled with Cy3 section (green in the merged image)
		G	GR	GRG	total		R: nanotube labeled with atto647 section (red in the merged image)
	Merge 1	52	13	25	38	0.730769
	Merge 2	33	7	13	20	0.606061
	Merge 3	19	7	7	14	0.736842
	Merge 4	45	12	11	23	0.511111
	Merge 6	40	12	7	19	0.475
	Merge 7	17	6	3	9	0.529412
	total	206			Average	0.598199
					STDEV	0.103564
					Error of mean	0.0828666
					95%Confidence	0.0907759
Ploted for Fig.5c
	average	95%confidence
6nt nanotube joint in solution (37C for 3.5h)	0.067452	0.0192872
4PEG nanotube joint on glass surface (150nM tile 20Cfor 3.5h)	0.855346	0.0287677
4PEG nanotube joint on cell surface (150nM tile 20C for 4h)	0.598199	0.0907759

## Sheet: Fig. S4
Measurement of the average fluorescent intensity of seeds per cell
The total fluorescence intensity of seeds (Itotal,S) was measured using the MATLAB code the same as that for Figure 2c with the threshold listed below
Seeds without PEG coating																					Plotted Fig. S4b
threshold	8pM					16pM					32pM					64pM					Seeds with PEG coating
Min=700	Itotal,S	Ncell	Iaverage,S	Normalized Iaverage,S		Itotal,S	Ncell	Iaverage,S	Normalized Iaverage,S		Itotal,S	Ncell	Iaverage,S	Normalized Iaverage,S		Itotal,S	Ncell	Iaverage,S	Normalized Iaverage,S		Seeds concentration	Average fluorescence intensity per cell (normalized by 100000)	95% confidence intervals
Max=3000	53738	12	4478.17	0.0447817		42411	4	10602.8	0.106027		98727	7	14103.9	0.141039		93923	7	13417.6	0.134176		8pM	0.0692652	0.0130164
	56545	9	6282.78	0.0628278		34516	7	4930.86	0.0493086		36598	6	6099.67	0.0609967		49520	7	7074.29	0.0707429		16pM	0.0874545	0.0151851
	71390	10	7139	0.07139		53878	6	8979.67	0.0897967		81992	11	7453.82	0.0745382		94794	9	10532.7	0.105327		32pM	0.0875374	0.0163763
	61566	11	5596.91	0.0559691		75841	9	8426.78	0.0842678		58789	7	8398.43	0.0839843		40711	5	8142.2	0.081422		64pM	0.113189	0.0159525
	63770	8	7971.25	0.0797125		79256	7	11322.3	0.113223		82614	7	11802	0.11802		74107	7	10586.7	0.105867
	76832	10	7683.2	0.076832		53093	4	13273.2	0.132733		97623	12	8135.25	0.0813525		50402	6	8400.33	0.0840033		Plotted Fig. S4c
	51483	15	3432.2	0.034322		31529	6	5254.83	0.0525483		42370	5	8474	0.08474		101654	6	16942.3	0.169423		Seeds without PEG coating
	85129	14	6080.64	0.0608064		45078	10	4507.8	0.045078		52791	8	6598.88	0.0659887		83094	6	13849	0.13849		Seeds concentration	Normalized Iaverage,S	95% confidence intervals
	77032	6	12838.7	0.128387		64035	10	6403.5	0.064035		65294	9	7254.89	0.0725489		92724	6	15454	0.15454		8pM	0.132398	0.0294411
	89159	9	9906.56	0.0990656		70999	8	8874.88	0.0887488		41833	10	4183.3	0.041833		86552	8	10819	0.10819		16pM	0.207369	0.0280769
	95902	9	10655.8	0.106558		122835	12	10236.2	0.102362		30664	6	5110.67	0.0511067		82752	6	13792	0.13792		32pM	0.580359	0.133046
	51019	12	4251.58	0.0425158		52216	8	6527	0.06527		70589	7	10084.1	0.100841		129003	9	14333.7	0.143337		64pM	0.866281	0.288106
	46779	8	5847.38	0.0584737		101969	10	10196.9	0.101969		129187	8	16148.4	0.161484		99259	9	11028.8	0.110288
	53865	8	6733.12	0.0673312		145126	10	14512.6	0.145126		62105	8	7763.12	0.0776312		66877	9	7430.78	0.0743078
	60007	12	5000.58	0.0500058		64191	9	7132.33	0.0713233		87262	9	9695.78	0.0969578		71815	9	7979.44	0.0797944		Itotal,S	The total fluorescence intensity of seeds in the chosen stack image at each location
		Average	6926.52	0.0692652			Average	8745.45	0.0874545			Average	8753.74	0.0875374			Average	11318.9	0.113189		Ncell	The total number of cells in the chosen stack image at each location
		SD	2572.1	0.025721			SD	3000.65	0.0300065			SD	3236.03	0.0323603			SD	3152.29	0.0315229		Iaverage,S	The average fluorescent intensity of seeds per cell at each location
		95% confidence intervals	1301.64	0.0130164			95% confidence intervals	1518.51	0.0151851			95% confidence intervals	1637.63	0.0163763			95% confidence intervals	1595.25	0.0159525		Normalized Iaverage,S	Normalize the Iaverage,S by deviding 100000
Seeds488 with PEG coating
threshold	8pM					16pM					32pM					64pM
Min=700	Itotal,S	Ncell	Iaverage,S	Normalized Iaverage,S		Itotal,S	Ncell	Iaverage,S	Normalized Iaverage,S		Itotal,S	Ncell	Iaverage,S	Normalized Iaverage,S		Itotal,S	Ncell	Iaverage,S	Normalized Iaverage,S
Max=3000	193015	15	12867.7	0.128677		191124	12	15927	0.15927		396395	8	49549.4	0.495494		128727	6	21454.5	0.214545
	140110	10	14011	0.14011		239399	11	21763.5	0.217635		508304	8	63538	0.63538		248747	5	49749.4	0.497494
	98754	12	8229.5	0.082295		237452	9	26383.6	0.263836		404560	8	50570	0.5057		281552	8	35194	0.35194
	152910	15	10194	0.10194		221937	13	17072.1	0.170721		304972	8	38121.5	0.381215		423703	8	52962.9	0.529629
	115773	12	9647.75	0.0964775		189073	9	21008.1	0.210081		285421	7	40774.4	0.407744		154497	5	30899.4	0.308994
	185696	10	18569.6	0.185696		188827	10	18882.7	0.188827		216594	7	30942	0.30942		369063	9	41007	0.41007
	249907	14	17850.5	0.178505		292656	9	32517.3	0.325173		423173	10	42317.3	0.423173		1033733	8	129217	1.29217
	102908	10	10290.8	0.102908		125783	7	17969	0.17969		756946	6	126158	1.26158		754854	6	125809	1.25809
	142341	10	14234.1	0.142341		272197	10	27219.7	0.272197		350907	6	58484.5	0.584845		592996	8	74124.5	0.741245
	226413	11	20583	0.20583		194686	9	21631.8	0.216318		722099	7	103157	1.03157		613751	5	122750	1.2275
	252545	9	28060.6	0.280606		146836	10	14683.6	0.146836		323498	5	64699.6	0.646996		1102209	5	220442	2.20442
	83852	10	8385.2	0.083852		130579	10	13057.9	0.130579		203957	5	40791.4	0.407914		609215	6	101536	1.01536
	92351	11	8395.55	0.0839555		112119	8	14014.9	0.140149		370627	5	74125.4	0.741254		666965	4	166741	1.66741
	102353	14	7310.93	0.0731093		193659	8	24207.4	0.242074		314227	6	52371.2	0.523712		347274	7	49610.6	0.496106
	119608	12	9967.33	0.0996733		296574	12	24714.5	0.247145		279511	8	34938.9	0.349389		623392	8	77924	0.77924
		Average	13239.8	0.132398			Average	20736.9	0.207369			Average	58035.9	0.580359			Average	86628.1	0.866281
		SD	5817.7	0.058177			SD	5548.13	0.0554813			SD	26290.5	0.262905			SD	56931	0.56931
		95% confidence intervals	2944.11	0.0294411			95% confidence intervals	2807.69	0.0280769			95% confidence intervals	13304.6	0.133046			95% confidence intervals	28810.6	0.288106
Measurement of the average number of seeds per cell
	Seeds without PEG coating																				Plotted Fig. S4e
	8pM					16pM					32pM					64pM					Seeds without PEG coating
	Ncell	Threshold	Nseeds	Naverage, seeds		Ncell	Threshold	Nseeds	Naverage, seeds		Ncell	Threshold	Nseeds	Naverage, seeds		Ncell	Threshold	Nseeds	Naverage, seeds		Seeds concentration	Naverage, seeds	95% confidence intervals
	15	25	451	30.0667		12	25	427	35.5833		8	25	773	96.625		6	20	582	97		8pM	31.1937	5.53933
	10	25	567	56.7		11	25	493	44.8182		8	25	802	100.25		5	20	514	102.8		16pM	45.1829	5.01223
	12	25	357	29.75		9	25	444	49.3333		8	26	831	103.875		8	20	745	93.125		32pM	95.3017	15.4911
	15	25	407	27.1333		13	25	485	37.3077		8	25	618	77.25		8	25	373	46.625		64pM	107.328	17.1965
	12	25	248	20.6667		9	25	428	47.5556		7	30	306	43.7143		5	25	732	146.4
	10	25	325	32.5		10	25	598	59.8		7	25	364	52		9	25	948	105.333		Plotted Fig. S4f
	14	25	414	29.5714		9	25	544	60.4444		10	30	716	71.6		8	25	881	110.125		Seeds with PEG coating
	10	25	243	24.3		7	25	299	42.7143		6	25	984	164		6	25	818	102.25		Seeds concentration	Naverage, seeds	95% confidence intervals
	10	30	321	32.1		10	25	461	46.1		6	25	517	86.1667		8	25	644	80.5		8pM	3.56115	1.1624
	11	25	444	40.3636		9	25	586	65.1111		7	25	772	110.286		5	25	737	147.4		16pM	10.2161	2.38961
	9	30	471	52.3333		10	25	399	39.9		5	25	583	116.6		5	25	933	186.6		32pM	12.6148	2.15146
	10	25	176	17.6		10	25	312	31.2		5	25	421	84.2		6	25	650	108.333		64pM	13.396	3.53629
	11	25	300	27.2727		8	25	288	36		5	25	640	128		4	25	423	105.75
	14	25	318	22.7143		8	25	335	41.875		6	25	713	118.833		7	26	444	63.4286
	12	25	298	24.8333		12	25	480	40		8	25	609	76.125		8	25	914	114.25
			average	31.1937				average	45.1829				average	95.3017				average	107.328
			SD	10.946				SD	9.90441				SD	30.6112				SD	33.9812
			95% confidence intervals	5.53933				95% confidence intervals	5.01223				95% confidence intervals	15.4911				95% confidence intervals	17.1965
	Seeds with PEG coating
	8pM					16pM					32pM					64pM
	Ncell	Threshold	Nseeds	Naverage, seeds		Ncell	Threshold	Nseeds	Naverage, seeds		Ncell	Threshold	Nseeds	Naverage, seeds		Ncell	Threshold	Nseeds	Naverage, seeds
	12	30	52	4.33333		4	30	71	17.75		7	30	127	18.1429		7	30	138	19.7143
	9	30	24	2.66667		7	30	60	8.57143		6	30	95	15.8333		7	40	53	7.57143
	10	40	23	2.3		6	30	40	6.66667		11	30	195	17.7273		9	40	64	7.11111
	11	40	15	1.36364		9	35	45	5		7	30	87	12.4286		5	40	103	20.6
	8	40	26	3.25		7	35	64	9.14286		7	30	110	15.7143		7	40	73	10.4286
	10	40	38	3.8		4	30	79	19.75		12	30	139	11.5833		6	40	39	6.5
	15	30	61	4.06667		6	30	86	14.3333		5	30	60	12		6	40	64	10.6667
	14	40	55	3.92857		10	30	42	4.2		8	30	95	11.875		6	30	186	31
	6	40	61	10.1667		10	30	69	6.9		9	30	82	9.11111		6	35	126	21
	9	40	18	2		8	30	84	10.5		10	30	53	5.3		8	25	105	13.125
	9	40	57	6.33333		12	30	91	7.58333		6	28	83	13.8333		6	40	74	12.3333
	12	40	6	0.5		8	30	56	7		7	33	110	15.7143		9	32	142	15.7778
	8	30	28	3.5		10	35	98	9.8		8	33	128	16		9	30	90	10
	8	40	25	3.125		10	38	96	9.6		8	45	29	3.625		9	40	71	7.88889
	12	40	25	2.08333		9	30	148	16.4444		9	37	93	10.3333		9	40	65	7.22222
			average	3.56115				average	10.2161				average	12.6148				average	13.396
			SD	2.29695				SD	4.72198				SD	4.2514				SD	6.98788
			95% confidence intervals	1.1624				95% confidence intervals	2.38961				95% confidence intervals	2.15146				95% confidence intervals	3.53629

[truncated: 8 more sheets: Fig. S5, Fig. S7b, Fig. S10b, Fig.S11, Fig. S12, Fig. S14, Fig. 15b, d, Fig. S31]
